# Supplementary material for: Benzil bis­(ketazine)
Source: Acta Crystallogr Sect E Struct Rep Online. 2009 Jul 4;65(Pt 8):o1745. doi: 10.1107/S1600536809024489 (PMC2977460; doi:10.1107/S1600536809024489)
Supplement: Supplementary file 2 [file e-65-o1745-Isup2.hkl]

# 
# h,k,l, Fc-squared, Fo-squared, sigma(Fo-squared) and status flag 
# 
data_I
_shelx_title '  P21/c' 
_shelx_refln_list_code          4 
_shelx_F_calc_maximum      210.04 
_exptl_crystal_F_000       872.00 
_reflns_d_resolution_high  0.7696 
 
loop_ 
 _symmetry_equiv_pos_as_xyz 
 'x, y, z' 
 '-x, y+1/2, -z+1/2' 
 '-x, -y, -z' 
 'x, -y-1/2, z-1/2' 
 
_cell_length_a     8.2875 
_cell_length_b    22.1023 
_cell_length_c    11.6602 
_cell_angle_alpha  90.000 
_cell_angle_beta   97.539 
_cell_angle_gamma  90.000 
 
_shelx_F_squared_multiplier     1.000 
 
loop_ 
 _refln_index_h 
 _refln_index_k 
 _refln_index_l 
 _refln_F_squared_calc 
 _refln_F_squared_meas 
 _refln_F_squared_sigma 
 _refln_observed_status 
   2   0   0    34704.13    33521.49    330.27 o 
   3   0   0        0.87       -1.44      1.18 o 
   4   0   0    12947.26    13854.84    137.16 o 
   5   0   0      126.67      126.96     14.44 o 
   6   0   0      339.83      331.62     16.55 o 
   7   0   0        0.98       -1.96      3.79 o 
   8   0   0      148.12      138.77      7.35 o 
   9   0   0      168.14      144.87     15.09 o 
   1   1   0      985.22     1023.81      8.82 o 
   2   1   0       65.08       62.93      2.05 o 
   3   1   0     2332.64     2344.35     15.90 o 
   4   1   0     1227.46     1261.03      9.94 o 
   5   1   0       19.28       11.89      2.30 o 
   6   1   0      351.70      361.62      7.07 o 
   7   1   0        0.79       -2.60      2.11 o 
   8   1   0      233.56      203.71      6.03 o 
   9   1   0       93.74       85.96     10.99 o 
   0   2   0     3151.95     2970.33     28.88 o 
   1   2   0      678.93      668.43      4.66 o 
   2   2   0      283.88      262.99      3.85 o 
   3   2   0     1988.80     1950.60     13.75 o 
   4   2   0      784.82      849.46      8.34 o 
   5   2   0       53.24       57.33      2.80 o 
   6   2   0        1.09       -1.17      2.38 o 
   7   2   0        0.01       -1.94      2.67 o 
   8   2   0        3.62        0.04      3.81 o 
   9   2   0       46.09       51.79      8.62 o 
   1   3   0       76.37       75.51      3.86 o 
   2   3   0    44118.63    42530.82    223.67 o 
   3   3   0      956.64      918.78      8.21 o 
   4   3   0      666.14      711.15      7.04 o 
   5   3   0       35.60       43.16      2.65 o 
   6   3   0      412.56      405.92      6.46 o 
   7   3   0        8.84        6.78      2.86 o 
   8   3   0       31.01       40.38      5.73 o 
   9   3   0       28.94       33.01     17.03 o 
  10   3   0       16.47       23.71     11.21 o 
   0   4   0      104.32       90.55      3.15 o 
   1   4   0     6329.95     6046.18     50.12 o 
   2   4   0      462.08      473.50      6.98 o 
   3   4   0     6546.81     6606.17     36.71 o 
   4   4   0      227.88      233.57      4.67 o 
   5   4   0       14.65       15.67      2.29 o 
   6   4   0       28.66       30.68      2.84 o 
   7   4   0        1.90       -0.48      3.06 o 
   8   4   0       74.23       84.59     11.20 o 
   9   4   0        0.21       10.75      5.31 o 
  10   4   0      246.88      254.39     20.70 o 
   1   5   0     3191.86     3205.34     43.30 o 
   2   5   0      460.50      459.88      6.60 o 
   3   5   0       35.44       32.67      2.52 o 
   4   5   0       28.81       25.38      2.62 o 
   5   5   0        0.31        2.50      2.51 o 
   6   5   0        2.74        2.86      2.90 o 
   7   5   0      105.22      115.56      5.69 o 
   8   5   0       10.43       12.59      5.22 o 
   9   5   0      463.73      462.34     13.59 o 
  10   5   0        5.77       20.26     11.21 o 
   0   6   0     2411.56     2241.40     20.49 o 
   1   6   0        8.93        6.58      1.34 o 
   2   6   0     8670.63     8748.19     75.43 o 
   3   6   0       52.70       53.31      4.61 o 
   4   6   0     6375.19     6458.85     43.97 o 
   5   6   0       49.37       41.71      4.45 o 
   6   6   0       41.65       40.18      3.61 o 
   7   6   0       28.26       37.28      5.35 o 
   8   6   0       35.75       36.81      5.96 o 
   9   6   0       81.95       82.64      7.62 o 
  10   6   0       36.88       44.41     12.50 o 
   1   7   0        6.88        8.75      1.45 o 
   2   7   0      389.10      387.96      6.27 o 
   3   7   0     1639.20     1701.42     18.49 o 
   4   7   0      425.41      411.04      6.54 o 
   5   7   0     2816.42     2756.80     22.46 o 
   6   7   0       19.02       13.71      3.23 o 
   7   7   0       49.74       48.07      5.78 o 
   8   7   0      497.34      495.67     11.74 o 
   9   7   0       67.95       75.15      7.63 o 
  10   7   0      318.19      308.72     22.42 o 
   0   8   0      544.41      490.35      9.68 o 
   1   8   0      409.36      395.81      4.82 o 
   2   8   0      493.35      519.48      8.87 o 
   3   8   0      603.53      603.54     11.14 o 
   4   8   0        1.95       -1.68      2.44 o 
   5   8   0      627.49      611.67      9.91 o 
   6   8   0      738.01      701.64     10.83 o 
   7   8   0      564.22      560.39     13.42 o 
   8   8   0      487.76      480.64     11.69 o 
   9   8   0      230.07      241.23     11.03 o 
  10   8   0        7.67       36.65     12.94 o 
   1   9   0       15.06       14.33      2.17 o 
   2   9   0     1177.31     1193.37     14.90 o 
   3   9   0      189.31      186.19      5.24 o 
   4   9   0     2224.93     2165.75     20.93 o 
   5   9   0       31.61       36.04      3.75 o 
   6   9   0     4672.75     4516.69     74.84 o 
   7   9   0       15.36       13.89      5.06 o 
   8   9   0      441.20      403.58     10.94 o 
   9   9   0        1.84        3.17      4.67 o 
  10   9   0        9.68       32.80      9.13 o 
   0  10   0     2337.16     2144.59     21.74 o 
   1  10   0        1.20        0.77      1.97 o 
   2  10   0     2563.84     2561.47     26.26 o 
   3  10   0        1.44       -1.28      2.36 o 
   4  10   0      422.82      408.54      7.94 o 
   5  10   0      165.15      184.95      6.23 o 
   6  10   0     2854.67     2718.06     33.53 o 
   7  10   0      155.11      139.41      8.11 o 
   8  10   0      344.38      330.27     10.34 o 
   9  10   0       14.32        5.61      5.00 o 
  10  10   0        0.03        1.67      7.77 o 
   1  11   0       45.48       37.02      2.22 o 
   2  11   0      148.88      160.63      5.60 o 
   3  11   0       90.12      104.10      4.45 o 
   4  11   0       26.00       23.91      3.49 o 
   5  11   0     1152.96     1141.61     14.69 o 
   6  11   0     2489.60     2436.54     30.53 o 
   7  11   0      809.40      773.41     16.34 o 
   8  11   0      153.19      148.07      9.04 o 
   9  11   0       14.71        4.86      5.15 o 
   0  12   0     2440.13     2348.53     24.10 o 
   1  12   0       89.91       87.03      3.04 o 
   2  12   0      665.54      695.16      9.83 o 
   3  12   0        4.02        4.46      2.93 o 
   4  12   0      577.29      552.82     12.51 o 
   5  12   0      101.48      105.97      5.31 o 
   6  12   0      464.38      461.42     12.43 o 
   7  12   0       13.23        9.90      5.12 o 
   8  12   0      205.98      173.35     12.30 o 
   9  12   0        6.07        2.63      5.23 o 
   1  13   0      186.26      200.76      4.27 o 
   2  13   0      108.24      101.49      4.50 o 
   3  13   0        4.41        2.41      2.95 o 
   4  13   0      221.83      193.79      6.49 o 
   5  13   0        0.32       -2.93      3.17 o 
   6  13   0       32.61       30.50      7.19 o 
   7  13   0      595.80      554.61     14.52 o 
   8  13   0        1.78       -7.51      5.01 o 
   9  13   0      354.40      326.23     14.19 o 
   0  14   0        5.16        4.93      3.23 o 
   1  14   0        1.84        1.57      1.90 o 
   2  14   0        9.49        8.03      4.12 o 
   3  14   0     1733.75     1679.80     16.37 o 
   4  14   0       37.17       33.82      4.05 o 
   5  14   0     1618.14     1501.81     22.15 o 
   6  14   0       28.87       30.25      5.64 o 
   7  14   0      137.54      160.66      9.20 o 
   8  14   0      196.98      184.95     10.20 o 
   9  14   0       14.84       16.41      5.78 o 
   1  15   0        0.05       -1.20      1.97 o 
   2  15   0      454.49      439.87      8.64 o 
   3  15   0      498.76      481.50      8.35 o 
   4  15   0       88.02       85.12      5.07 o 
   5  15   0       53.43       57.78      6.01 o 
   6  15   0       64.07       60.04      6.63 o 
   7  15   0      335.29      345.79     12.91 o 
   8  15   0      212.11      187.34     10.36 o 
   9  15   0        0.48       -3.38      6.82 o 
   0  16   0       74.60       78.91      5.08 o 
   1  16   0       37.41       42.58      3.68 o 
   2  16   0      426.43      406.53      8.53 o 
   3  16   0       17.01        3.85      3.14 o 
   4  16   0      204.42      184.26      6.14 o 
   5  16   0        7.84        9.49      4.84 o 
   6  16   0       76.76       86.19      7.37 o 
   7  16   0        0.81        8.22      5.64 o 
   8  16   0       89.02      101.35      8.88 o 
   1  17   0      169.32      147.40      6.47 o 
   2  17   0        0.24       -0.97      3.17 o 
   3  17   0      279.00      248.74     10.48 o 
   4  17   0       54.79       56.82      4.36 o 
   5  17   0      538.56      520.79     11.24 o 
   6  17   0       62.35       53.93      6.64 o 
   7  17   0      257.15      266.51     11.53 o 
   8  17   0       13.97       11.40      6.44 o 
   0  18   0       59.55       48.72      7.76 o 
   1  18   0      398.35      399.88      8.46 o 
   2  18   0      586.05      572.17     10.55 o 
   3  18   0      211.84      199.72      7.18 o 
   4  18   0      208.91      185.16      9.02 o 
   5  18   0        7.84        9.18      4.39 o 
   6  18   0        1.31       -4.34      4.23 o 
   7  18   0      129.18      122.06      8.88 o 
   8  18   0      106.33      123.07      9.90 o 
   1  19   0        9.25        3.49      4.89 o 
   2  19   0       75.82       69.99      4.84 o 
   3  19   0      517.71      533.99     10.96 o 
   4  19   0        0.81       -2.79      4.23 o 
   5  19   0        3.00        2.06      4.36 o 
   6  19   0       30.00       22.83      6.78 o 
   7  19   0        0.26        2.14      5.04 o 
   8  19   0        1.01        8.45      6.80 o 
   0  20   0       15.67       15.09      6.90 o 
   1  20   0       19.46       16.48      5.28 o 
   2  20   0        0.00       -4.83      3.34 o 
   3  20   0       29.00       34.34      4.62 o 
   4  20   0        4.89        3.31      4.04 o 
   5  20   0       49.32       50.30      5.68 o 
   6  20   0        4.64       -1.40      4.73 o 
   7  20   0       47.88       43.66      6.37 o 
   1  21   0      504.55      515.88     15.39 o 
   2  21   0       71.97       75.38      6.77 o 
   3  21   0        2.76       -2.18      3.92 o 
   4  21   0       43.34       39.10      5.25 o 
   5  21   0       26.87       24.43      5.68 o 
   6  21   0      121.10      119.36      7.59 o 
   7  21   0        0.01       -7.57      5.04 o 
   0  22   0      742.39      719.62     26.30 o 
   1  22   0       92.25      109.91     19.83 o 
   2  22   0        0.00        7.07      4.88 o 
   3  22   0        9.69        6.96      4.95 o 
   4  22   0      113.50       92.91      6.65 o 
   5  22   0      101.37       98.79      7.04 o 
   6  22   0        1.44       -1.37      5.12 o 
   1  23   0      109.99      105.57      8.83 o 
   2  23   0        8.55       11.43      7.11 o 
   3  23   0      233.86      227.24     10.23 o 
   4  23   0        6.41        2.77      5.63 o 
   5  23   0      169.58      159.97      8.26 o 
   6  23   0       16.95       23.67      5.91 o 
   0  24   0     1033.82      981.77     32.34 o 
   1  24   0      247.07      229.08     16.17 o 
   2  24   0      529.08      520.34     16.90 o 
   3  24   0       92.94       95.44      7.93 o 
   4  24   0       66.84       58.64      7.26 o 
   5  24   0       51.72       48.65      7.28 o 
   1  25   0      417.81      423.82     15.70 o 
   2  25   0        5.44       11.04      6.90 o 
   3  25   0      292.56      307.68     12.19 o 
   4  25   0        9.75        6.90      6.10 o 
   5  25   0       34.54       19.41      7.21 o 
   0  26   0       20.24       25.01      9.92 o 
   1  26   0       46.55       55.81      8.21 o 
   2  26   0       55.43       57.38      8.21 o 
   3  26   0       19.66       24.81      7.43 o 
   4  26   0        2.30       -6.32      9.42 o 
   1  27   0       93.73      109.59     19.83 o 
   2  27   0      408.76      420.87     16.46 o 
   3  27   0       27.29       31.91      7.86 o 
   0  28   0       83.73       76.75     13.37 o 
   1  28   0      100.35      105.76     15.95 o 
   2  28   0       35.49       51.26      8.83 o 
  -9   1   1        1.25       -6.11      5.33 o 
  -8   1   1       19.93       17.24      3.88 o 
  -7   1   1       24.98       24.29      4.24 o 
  -6   1   1       83.70       74.98      3.80 o 
  -5   1   1       46.10       49.21      3.21 o 
  -4   1   1        1.05        2.21      2.05 o 
  -3   1   1        0.18        0.93      1.62 o 
  -2   1   1     3258.55     3139.15     19.61 o 
  -1   1   1       66.00       64.27      1.36 o 
   0   1   1      351.56      372.12      4.35 o 
   1   1   1      483.06      464.65      7.16 o 
   2   1   1     2989.46     2953.56     22.46 o 
   3   1   1     2000.77     2037.50     15.43 o 
   4   1   1     1525.69     1647.67     13.86 o 
   5   1   1     1220.81     1265.79     16.45 o 
   6   1   1      878.80      847.56     10.45 o 
   7   1   1      158.02      149.97      6.18 o 
   8   1   1      234.64      202.15     11.86 o 
   9   1   1        0.66        0.05      5.07 o 
  10   1   1       26.06       23.91      9.70 o 
  -9   2   1        6.12        7.84      6.38 o 
  -8   2   1       19.78       15.38      3.54 o 
  -7   2   1      108.03      110.30      4.71 o 
  -6   2   1      118.45      136.51      5.09 o 
  -5   2   1      105.95      121.56      4.95 o 
  -4   2   1      693.35      705.90     17.61 o 
  -3   2   1      113.28      108.44      2.94 o 
  -2   2   1       68.25       59.80      2.12 o 
  -1   2   1      770.92      747.83      6.88 o 
   0   2   1     3963.05     3845.78     27.98 o 
   1   2   1      358.69      322.42      4.12 o 
   2   2   1       40.43       48.07      2.13 o 
   3   2   1       19.14       19.21      2.07 o 
   4   2   1      524.28      619.01      7.42 o 
   5   2   1      100.42      107.47      4.02 o 
   6   2   1      207.40      200.14      5.55 o 
   7   2   1      214.44      211.10      6.09 o 
   8   2   1      308.79      270.74      8.63 o 
   9   2   1        9.24        2.78      5.07 o 
  10   2   1        0.52        1.74      7.16 o 
  -9   3   1      159.05      151.77     15.09 o 
  -8   3   1        1.65       -2.85      3.05 o 
  -7   3   1     1017.98      976.30     11.59 o 
  -6   3   1        0.15        0.36      2.07 o 
  -5   3   1     1150.78     1222.94     13.08 o 
  -4   3   1        1.57       -0.17      1.07 o 
  -3   3   1      930.53      984.70     10.77 o 
  -2   3   1      422.71      389.17      5.19 o 
  -1   3   1     6352.17     5889.23     34.47 o 
   0   3   1       11.12        9.88      1.27 o 
   1   3   1    12551.85    12378.17     86.28 o 
   2   3   1      990.56     1007.14      7.67 o 
   3   3   1     2979.38     3139.28     24.67 o 
   4   3   1     1128.93     1253.77     11.43 o 
   5   3   1      239.24      258.73      7.67 o 
   6   3   1       90.74       94.64      4.12 o 
   7   3   1       27.21       15.82      4.06 o 
   8   3   1      272.53      229.64      8.26 o 
   9   3   1        2.87       -4.73      4.75 o 
  10   3   1        7.25        0.85      7.46 o 
  -9   4   1      538.23      500.59     23.71 o 
  -8   4   1       74.88       78.05      6.35 o 
  -7   4   1        8.41        6.81      3.15 o 
  -6   4   1      329.27      323.23      5.93 o 
  -5   4   1      149.78      161.91      4.25 o 
  -4   4   1      712.04      720.71      9.90 o 
  -3   4   1     1109.69     1059.54     11.41 o 
  -2   4   1     3137.35     3053.35     29.37 o 
  -1   4   1    11564.99    10958.35     62.67 o 
   0   4   1      115.56      113.09      3.18 o 
   1   4   1      260.45      254.98      5.14 o 
   2   4   1     4947.42     5001.14     33.00 o 
   3   4   1      104.49      118.60      3.69 o 
   4   4   1     2848.09     2975.08     22.48 o 
   5   4   1       21.90       27.43      2.55 o 
   6   4   1        1.20       -1.12      3.21 o 
   7   4   1      187.51      189.51      7.23 o 
   8   4   1       84.40       94.05      6.08 o 
   9   4   1        4.54        8.74      6.81 o 
  10   4   1      102.95      115.69     11.64 o 
  -9   5   1        0.30        1.73      8.84 o 
  -8   5   1       97.33       93.36      7.30 o 
  -7   5   1      468.42      448.70      8.34 o 
  -6   5   1        5.03        4.14      2.48 o 
  -5   5   1      535.84      541.76      7.42 o 
  -4   5   1     1027.98     1015.42      9.72 o 
  -3   5   1      101.18       98.61      3.39 o 
  -2   5   1      427.10      431.79     14.08 o 
  -1   5   1     6285.65     6114.40     43.71 o 
   0   5   1     3047.26     2953.40     22.37 o 
   1   5   1     1293.40     1250.61     13.50 o 
   2   5   1     3394.53     3431.41     23.57 o 
   3   5   1       70.60       84.04      2.58 o 
   4   5   1     1071.67     1085.54      9.55 o 
   5   5   1       66.48       68.88      3.06 o 
   6   5   1        2.00       -2.71      2.22 o 
   7   5   1       26.78       40.14      4.07 o 
   8   5   1       51.99       48.11      6.13 o 
   9   5   1       64.77       51.43      9.70 o 
  10   5   1       78.73       82.66     10.99 o 
 -10   6   1       15.56       -0.43      9.92 o 
  -9   6   1       41.75       42.65     14.23 o 
  -8   6   1       22.72       18.35      5.47 o 
  -7   6   1      103.05       95.51      4.56 o 
  -6   6   1       29.24       36.20      3.09 o 
  -5   6   1     1331.53     1377.07     13.79 o 
  -4   6   1      247.63      235.46      4.85 o 
  -3   6   1     4882.03     4903.78     31.01 o 
  -2   6   1      476.50      453.86     13.67 o 
  -1   6   1      231.70      230.14      4.22 o 
   0   6   1      332.10      330.53      4.55 o 
   1   6   1       94.63       90.01      3.88 o 
   2   6   1      948.65      952.26     10.76 o 
   3   6   1     1346.76     1345.09     11.66 o 
   4   6   1     1241.43     1242.94     10.48 o 
   5   6   1     1561.01     1511.96     12.85 o 
   6   6   1       11.17        7.92      2.75 o 
   7   6   1      106.98      111.31      7.29 o 
   8   6   1       54.83       51.60      7.08 o 
   9   6   1       49.32       42.25      6.64 o 
  10   6   1       35.44       52.60     12.07 o 
 -10   7   1        8.33        4.31     10.35 o 
  -9   7   1       54.09       47.95      8.52 o 
  -8   7   1      788.29      797.07     14.32 o 
  -7   7   1       31.93       32.53      3.82 o 
  -6   7   1       33.96       38.43      3.73 o 
  -5   7   1       81.08       72.27      3.58 o 
  -4   7   1     1043.64     1023.05     10.09 o 
  -3   7   1     2483.05     2523.95     22.03 o 
  -2   7   1      481.56      492.25      7.00 o 
  -1   7   1     1856.20     1875.27     13.89 o 
   0   7   1     3642.05     3563.05     23.97 o 
   1   7   1      117.76      123.10      4.53 o 
   2   7   1       53.18       52.00      3.67 o 
   3   7   1      122.03      122.84      4.21 o 
   4   7   1     1233.42     1313.82     12.39 o 
   5   7   1      859.71      843.62      8.83 o 
   6   7   1       12.70        5.59      4.22 o 
   7   7   1       53.29       47.81      7.74 o 
   8   7   1       12.74       10.67      4.68 o 
   9   7   1      422.80      460.31     14.02 o 
  10   7   1      117.07      155.27     12.65 o 
 -10   8   1      143.83      193.16     18.97 o 
  -9   8   1        2.52        4.46      6.99 o 
  -8   8   1      483.89      493.73     12.19 o 
  -7   8   1       35.53       39.02      4.86 o 
  -6   8   1        5.81        4.16      3.29 o 
  -5   8   1       88.80       99.05      4.29 o 
  -4   8   1       24.91       34.87      3.32 o 
  -3   8   1      130.88      144.71      4.83 o 
  -2   8   1      386.02      452.07      6.12 o 
  -1   8   1      815.77      829.82      7.77 o 
   0   8   1     2882.33     2685.54     18.98 o 
   1   8   1       22.48       25.07      2.88 o 
   2   8   1     2362.02     2428.56     24.86 o 
   3   8   1      117.68      116.85      9.46 o 
   4   8   1      848.49      809.29     10.67 o 
   5   8   1      340.53      331.19      7.45 o 
   6   8   1      608.92      577.76     13.28 o 
   7   8   1      135.13      140.11      8.28 o 
   8   8   1      221.19      218.89      8.78 o 
   9   8   1      116.64      133.03      9.12 o 
  10   8   1       58.41       46.77      9.74 o 
 -10   9   1       48.54       58.64     14.23 o 
  -9   9   1       51.31       56.32      7.06 o 
  -8   9   1       32.06       32.75      6.40 o 
  -7   9   1        8.44        7.07      4.20 o 
  -6   9   1        7.73       10.58      3.43 o 
  -5   9   1     1039.72     1072.35     13.81 o 
  -4   9   1        4.63       -2.40      2.63 o 
  -3   9   1     4187.90     4298.95     34.63 o 
  -2   9   1      278.03      287.08      5.22 o 
  -1   9   1       32.96       39.88      2.16 o 
   0   9   1     1035.17      953.89      8.70 o 
   1   9   1       38.98       30.72      3.99 o 
   2   9   1     1924.40     1960.57     21.53 o 
   3   9   1       82.43      100.29      4.29 o 
   4   9   1      559.12      536.15      8.66 o 
   5   9   1        0.21        1.13      2.74 o 
   6   9   1     3478.07     3336.79     38.08 o 
   7   9   1        0.00       -4.46      4.72 o 
   8   9   1       29.19       41.08      6.47 o 
   9   9   1       17.73       11.48      5.28 o 
  10   9   1      227.77      293.07     52.60 o 
 -10  10   1      101.94       96.15     16.38 o 
  -9  10   1        1.73       12.27      5.76 o 
  -8  10   1      648.64      594.42     13.21 o 
  -7  10   1       98.55      113.03      7.35 o 
  -6  10   1     7623.66     7392.55     59.24 o 
  -5  10   1        0.48       -1.31      3.03 o 
  -4  10   1     1065.81     1042.04     14.81 o 
  -3  10   1      178.27      189.40      8.81 o 
  -2  10   1      462.94      490.08      6.20 o 
  -1  10   1        5.83        5.38      1.77 o 
   0  10   1        1.65        1.40      1.99 o 
   1  10   1       22.89       30.55      2.77 o 
   2  10   1     2135.53     2197.82     23.75 o 
   3  10   1       56.10       80.54      3.92 o 
   4  10   1        7.37        6.16      2.82 o 
   5  10   1       22.04       20.98      4.56 o 
   6  10   1     1567.36     1550.97     37.18 o 
   7  10   1      190.40      193.88      9.38 o 
   8  10   1       56.08       51.24      6.88 o 
   9  10   1       76.52       65.94      8.96 o 
  -9  11   1      128.88      133.37     11.88 o 
  -8  11   1        2.50        3.31      4.66 o 
  -7  11   1       13.06        5.42      4.87 o 
  -6  11   1       17.61       12.23      5.17 o 
  -5  11   1        0.07       -1.40      3.18 o 
  -4  11   1      698.79      649.52     12.26 o 
  -3  11   1        0.69       -1.05      2.17 o 
  -2  11   1       84.57      118.84      3.58 o 
  -1  11   1        8.54        6.50      3.02 o 
   0  11   1       60.79       54.04      2.54 o 
   1  11   1       11.23       14.42      2.55 o 
   2  11   1     1242.16     1214.10     16.06 o 
   3  11   1       98.95      104.16      4.36 o 
   4  11   1       95.31       80.69      4.37 o 
   5  11   1        0.31        2.16      4.10 o 
   6  11   1     1896.06     1865.44     26.22 o 
   7  11   1       52.92       46.15      7.41 o 
   8  11   1      228.67      211.63     10.36 o 
   9  11   1        2.30        4.78      5.15 o 
  -9  12   1       22.85       17.99     10.78 o 
  -8  12   1        8.05        9.49      4.83 o 
  -7  12   1     1193.60     1065.76     24.72 o 
  -6  12   1      205.84      210.19      8.93 o 
  -5  12   1     2634.16     2537.46     25.34 o 
  -4  12   1      140.19      142.90      5.57 o 
  -3  12   1      319.21      374.06      9.42 o 
  -2  12   1       53.66       69.19      2.92 o 
  -1  12   1     3044.28     2954.71     21.82 o 
   0  12   1       19.44       22.69      2.20 o 
   1  12   1     1550.06     1603.83     17.67 o 
   2  12   1      728.02      772.98     12.65 o 
   3  12   1      133.58      131.87      5.17 o 
   4  12   1        1.01        0.09      2.81 o 
   5  12   1        6.55       14.31      4.78 o 
   6  12   1      977.60      947.65     18.00 o 
   7  12   1       49.79       52.78      6.64 o 
   8  12   1      120.47      122.24      8.69 o 
   9  12   1      127.17      134.55     10.70 o 
  -9  13   1       49.43       45.43     10.01 o 
  -8  13   1      341.43      299.38     11.53 o 
  -7  13   1        0.34        7.36      5.22 o 
  -6  13   1      135.72      156.24      8.05 o 
  -5  13   1      142.48      152.49      6.31 o 
  -4  13   1       58.21       58.39      4.35 o 
  -3  13   1      134.78      141.37      4.29 o 
  -2  13   1      169.82      182.71      4.44 o 
  -1  13   1      144.42      146.92      5.47 o 
   0  13   1      105.84       98.48      3.35 o 
   1  13   1       40.86       44.57      3.39 o 
   2  13   1      105.74       97.25      4.51 o 
   3  13   1        6.80        4.37      3.73 o 
   4  13   1       23.18       24.56      3.56 o 
   5  13   1      391.65      379.91     14.32 o 
   6  13   1       45.29       42.88      6.01 o 
   7  13   1       72.78       70.56      7.37 o 
   8  13   1       84.34       67.57      7.53 o 
   9  13   1       88.89       93.76      9.12 o 
  -9  14   1        7.61        3.32      7.86 o 
  -8  14   1      165.16      146.66      9.53 o 
  -7  14   1        1.70        3.02      4.97 o 
  -6  14   1      146.82      163.27      8.46 o 
  -5  14   1       36.07       37.83      5.38 o 
  -4  14   1     1223.66     1122.58     13.12 o 
  -3  14   1      184.03      172.63      5.96 o 
  -2  14   1     1357.82     1283.18     18.67 o 
  -1  14   1       91.57       97.51      4.62 o 
   0  14   1      123.51      132.81      5.13 o 
   1  14   1      416.27      425.38      8.00 o 
   2  14   1        0.72        0.41      2.83 o 
   3  14   1      182.98      192.76      6.54 o 
   4  14   1      836.97      780.54     12.02 o 
   5  14   1      264.13      272.60     10.29 o 
   6  14   1       98.58       97.86      7.44 o 
   7  14   1       30.55       34.23      6.46 o 
   8  14   1        0.18        7.66      6.05 o 
   9  14   1      170.60      137.23     10.03 o 
  -9  15   1       70.47       66.77     10.82 o 
  -8  15   1        0.64        0.53      5.54 o 
  -7  15   1     1723.78     1707.09     48.35 o 
  -6  15   1        0.51       -8.33      5.55 o 
  -5  15   1       44.42       42.32      4.32 o 
  -4  15   1       37.76       39.03      3.77 o 
  -3  15   1     3888.54     3818.54     61.92 o 
  -2  15   1        0.08       -2.49      2.17 o 
  -1  15   1      595.83      591.42      7.77 o 
   0  15   1       26.03       30.38      2.68 o 
   1  15   1      114.70      121.29      4.95 o 
   2  15   1        8.98        8.29      3.19 o 
   3  15   1      168.23      161.62      5.51 o 
   4  15   1      296.71      321.91     10.04 o 
   5  15   1      258.77      264.58     10.26 o 
   6  15   1       97.91      103.88      7.85 o 
   7  15   1       27.53       22.74      6.21 o 
   8  15   1        0.46       -4.40      5.71 o 
  -8  16   1      201.16      190.90     10.37 o 
  -7  16   1      218.88      237.87     11.92 o 
  -6  16   1       60.09       61.44      9.20 o 
  -5  16   1        4.56       -2.38      5.17 o 
  -4  16   1      400.91      372.88      7.89 o 
  -3  16   1        1.57       -0.98      2.25 o 
  -2  16   1      128.64      134.64      5.47 o 
  -1  16   1      122.70      122.30      5.29 o 
   0  16   1        1.51       -0.97      2.08 o 
   1  16   1        9.47        8.93      3.14 o 
   2  16   1      254.33      265.10      7.27 o 
   3  16   1        1.45        2.25      3.48 o 
   4  16   1        0.15       -1.72      4.58 o 
   5  16   1      218.12      231.35      9.94 o 
   6  16   1       57.68       60.22      9.93 o 
   7  16   1      130.26       97.74      8.25 o 
   8  16   1      164.44      159.99     10.19 o 
  -8  17   1      139.69      145.86      9.75 o 
  -7  17   1       11.93       14.50      7.35 o 
  -6  17   1      396.48      393.39     10.37 o 
  -5  17   1       18.99        8.47      4.13 o 
  -4  17   1      108.95      101.52      5.07 o 
  -3  17   1       56.80       58.97      6.04 o 
  -2  17   1     2228.17     2157.47     22.25 o 
  -1  17   1       79.62       80.67      4.89 o 
   0  17   1      760.47      749.52     11.13 o 
   1  17   1      332.08      330.33      7.83 o 
   2  17   1      643.28      593.38     15.56 o 
   3  17   1      117.21      113.14      5.88 o 
   4  17   1      646.75      622.44     12.05 o 
   5  17   1       90.07       85.47      7.21 o 
   6  17   1        3.58        2.33      5.24 o 
   7  17   1       97.62      102.12      8.54 o 
   8  17   1        0.92       -2.77      5.81 o 
  -8  18   1        5.08       -0.62      5.31 o 
  -7  18   1      221.47      239.53      9.27 o 
  -6  18   1       30.86       29.86      5.10 o 
  -5  18   1      221.99      217.35      7.87 o 
  -4  18   1       46.09       34.20      4.34 o 
  -3  18   1      255.00      242.58      7.70 o 
  -2  18   1       13.68       14.56      3.55 o 
  -1  18   1      830.59      788.22     14.42 o 
   0  18   1       65.05       73.96      6.35 o 
   1  18   1     1372.32     1355.73     16.63 o 
   2  18   1      481.62      488.93     10.52 o 
   3  18   1      729.54      694.28     12.42 o 
   4  18   1      313.29      299.49     11.45 o 
   5  18   1        0.14        3.10      4.95 o 
   6  18   1       39.17       44.20      6.76 o 
   7  18   1       81.39      103.28      9.30 o 
   8  18   1       10.37       -5.61      6.29 o 
  -8  19   1       15.47       25.51      6.08 o 
  -7  19   1        0.00        2.88      4.92 o 
  -6  19   1       72.29       73.55      6.29 o 
  -5  19   1        0.81       -1.54      4.02 o 
  -4  19   1      166.07      161.59      6.23 o 
  -3  19   1       67.20       71.45      5.17 o 
  -2  19   1       28.41       25.16      3.98 o 
  -1  19   1       14.29       29.03      5.82 o 
   0  19   1       48.09       63.85      6.47 o 
   1  19   1       53.16       70.55      5.73 o 
   2  19   1      150.04      141.00      6.35 o 
   3  19   1      206.78      226.25      7.93 o 
   4  19   1       18.28       16.74      4.85 o 
   5  19   1        0.17       -3.37      5.08 o 
   6  19   1        1.97       10.70      5.93 o 
   7  19   1      299.45      286.86     12.43 o 
  -7  20   1       36.41       46.49      6.13 o 
  -6  20   1       46.97       45.78      5.68 o 
  -5  20   1       21.23       18.86      4.83 o 
  -4  20   1      336.64      308.27      9.14 o 
  -3  20   1       19.06       23.08      3.75 o 
  -2  20   1      261.81      240.36      9.29 o 
  -1  20   1      447.38      441.79     13.56 o 
   0  20   1     5547.89     5347.78     88.61 o 
   1  20   1      309.09      307.58     10.23 o 
   2  20   1     1627.85     1620.17     19.92 o 
   3  20   1       19.45       22.63      4.61 o 
   4  20   1       17.53       12.48      4.80 o 
   5  20   1       30.34       27.18      5.23 o 
   6  20   1        0.03       -5.12      6.24 o 
   7  20   1       66.02       71.95      7.28 o 
  -7  21   1      268.45      274.81     10.38 o 
  -6  21   1        0.00        3.14      4.82 o 
  -5  21   1        1.21        0.69      4.29 o 
  -4  21   1        2.00       -2.34      3.70 o 
  -3  21   1       61.37       55.87      5.20 o 
  -2  21   1        5.69        9.37      5.02 o 
  -1  21   1     1579.10     1546.17     27.59 o 
   0  21   1      682.59      721.99     18.14 o 
   1  21   1     1616.00     1587.18     23.87 o 
   2  21   1      193.27      215.06     14.66 o 
   3  21   1        0.25        2.96      4.02 o 
   4  21   1       99.64      101.08      7.72 o 
   5  21   1       38.26       39.43      5.54 o 
   6  21   1        7.19        6.95      5.29 o 
   7  21   1        2.10       -7.61      5.07 o 
  -6  22   1        2.12       -0.17      5.03 o 
  -5  22   1       40.31       40.50      5.71 o 
  -4  22   1       13.04        0.47      5.03 o 
  -3  22   1      110.64      114.29      6.51 o 
  -2  22   1       17.43       24.03      5.94 o 
  -1  22   1       30.93       42.23      6.55 o 
   0  22   1       58.29       59.32      6.85 o 
   1  22   1      141.68      152.60     13.80 o 
   2  22   1       24.58       19.71      7.96 o 
   3  22   1        0.26       -6.48      4.32 o 
   4  22   1       68.83       77.11      6.31 o 
   5  22   1       80.28       90.50      6.94 o 
   6  22   1       25.51       14.56      5.54 o 
  -6  23   1       79.10       87.03      7.18 o 
  -5  23   1       16.57       26.25      6.32 o 
  -4  23   1       26.31       10.26      7.70 o 
  -3  23   1       40.37       33.76      5.60 o 
  -2  23   1        0.01       -0.54      5.02 o 
  -1  23   1       55.08       63.14      7.62 o 
   0  23   1        1.02        1.28      5.33 o 
   1  23   1       17.36       17.10      5.94 o 
   2  23   1       14.32        6.16      7.69 o 
   3  23   1      192.46      203.88      9.90 o 
   4  23   1       34.85       38.45      6.61 o 
   5  23   1      135.82      150.73      8.24 o 
   6  23   1        4.67        1.34      5.23 o 
  -5  24   1      217.41      253.11     12.19 o 
  -4  24   1       23.64       24.80      7.16 o 
  -3  24   1      252.86      252.10     12.79 o 
  -2  24   1      128.30      117.00     12.50 o 
  -1  24   1     1802.70     1788.57     32.62 o 
   0  24   1      102.68      108.68      9.45 o 
   1  24   1       85.69       88.08      8.69 o 
   2  24   1       30.45       29.72      6.21 o 
   3  24   1      515.07      517.57     14.88 o 
   4  24   1       35.58       27.16      6.66 o 
   5  24   1        0.19        0.84      5.71 o 
  -5  25   1       61.73       45.46      7.67 o 
  -4  25   1        2.12       -2.93      6.28 o 
  -3  25   1       54.57       63.60      8.54 o 
  -2  25   1        0.89       -6.34     12.72 o 
  -1  25   1      352.67      392.11     15.09 o 
   0  25   1        0.37        1.31      5.46 o 
   1  25   1      178.66      186.16     11.27 o 
   2  25   1        0.00       -2.86      5.33 o 
   3  25   1      286.78      302.27     12.45 o 
   4  25   1        5.53       -1.11     10.21 o 
   5  25   1      155.32      135.17      9.88 o 
  -4  26   1      173.56      175.59     12.29 o 
  -3  26   1        0.41        4.31      6.71 o 
  -2  26   1      148.86      175.48     11.57 o 
  -1  26   1       12.79       16.55      6.38 o 
   0  26   1        5.61       11.19      5.94 o 
   1  26   1       98.26      118.32      9.88 o 
   2  26   1        2.90        7.10      9.70 o 
   3  26   1       27.41       37.00      7.14 o 
   4  26   1       35.33       26.26      7.61 o 
  -3  27   1      358.45      396.23     49.80 o 
  -2  27   1      135.81      135.81     10.82 o 
  -1  27   1      348.10      358.11     15.39 o 
   0  27   1        1.17       -1.29      6.10 o 
   1  27   1       90.09      101.26     14.66 o 
   2  27   1       29.52       34.55      7.93 o 
   3  27   1       82.25      103.77      9.13 o 
  -2  28   1       50.74       64.94      9.44 o 
  -1  28   1        0.39        4.76     12.07 o 
   0  28   1       20.27       24.71      7.77 o 
   1  28   1      295.20      288.87     14.60 o 
   2  28   1        0.33        8.19      7.01 o 
  -9   0   2       29.26       34.97      7.62 o 
  -8   0   2       86.50       81.43      6.54 o 
  -7   0   2       25.26       21.52      8.19 o 
  -6   0   2     1354.62     1342.02     39.67 o 
  -5   0   2        9.04       10.28      4.72 o 
  -4   0   2     1051.50     1050.35     17.68 o 
  -3   0   2      208.48      200.92      7.62 o 
  -2   0   2       91.70       76.24      4.72 o 
  -1   0   2     1005.35      957.56     18.97 o 
   0   0   2    30956.64    30005.41    301.37 o 
   1   0   2     9096.56     9064.47    123.31 o 
   2   0   2     1994.43     2018.30     33.20 o 
   3   0   2      490.17      521.28     15.09 o 
   4   0   2      406.27      446.26     15.52 o 
   5   0   2        1.50       -1.01      3.62 o 
   6   0   2        0.32       -5.37      4.11 o 
   7   0   2       14.32       18.54      7.76 o 
   8   0   2       45.35       64.24     11.21 o 
   9   0   2        0.60        4.31      8.62 o 
  10   0   2        0.01        4.74      9.92 o 
  -9   1   2        1.87       -0.50      4.25 o 
  -8   1   2       11.34        8.02      3.76 o 
  -7   1   2      153.63      168.75      6.00 o 
  -6   1   2       66.45       72.27      6.42 o 
  -5   1   2        0.54        1.36      3.06 o 
  -4   1   2       19.63       22.66      4.85 o 
  -3   1   2      437.11      411.44      5.11 o 
  -2   1   2      837.71      814.99      6.79 o 
  -1   1   2     1570.54     1521.43      8.46 o 
   0   1   2     8841.21     8631.64     61.00 o 
   1   1   2     5557.32     5485.12     51.58 o 
   2   1   2      380.33      358.34      6.62 o 
   3   1   2       12.32       15.62      2.97 o 
   4   1   2       12.13       29.93      3.40 o 
   5   1   2      588.01      612.77     15.94 o 
   6   1   2        0.61       -2.71      3.01 o 
   7   1   2      248.59      230.40     12.54 o 
   8   1   2      459.88      403.44     14.62 o 
   9   1   2        0.02        7.55      6.10 o 
  10   1   2       12.24       13.19      6.35 o 
  -9   2   2       61.89       72.87      8.83 o 
  -8   2   2        1.11       -5.08      3.39 o 
  -7   2   2      182.36      175.56      6.22 o 
  -6   2   2        0.47       -4.03      2.88 o 
  -5   2   2     1288.87     1335.46     13.63 o 
  -4   2   2        9.88        7.68      2.70 o 
  -3   2   2     2343.02     2227.53     15.72 o 
  -2   2   2      182.19      193.62      3.25 o 
  -1   2   2     4916.17     4722.82     26.20 o 
   0   2   2     1531.36     1463.64     10.67 o 
   1   2   2      215.47      225.61      4.37 o 
   2   2   2      333.42      355.09      8.52 o 
   3   2   2     2176.13     2199.25     18.59 o 
   4   2   2       26.29       27.60      2.84 o 
   5   2   2      522.01      551.90      9.88 o 
   6   2   2      838.12      866.69     13.68 o 
   7   2   2        1.51       -0.20      3.94 o 
   8   2   2       11.53       27.70     11.64 o 
   9   2   2        6.82       11.15      5.44 o 
  10   2   2        1.53       -7.79      5.29 o 
 -10   3   2      138.89      149.53     12.04 o 
  -9   3   2       26.70       31.33      7.62 o 
  -8   3   2       32.76       30.35      6.02 o 
  -7   3   2        0.03       -0.45      3.32 o 
  -6   3   2     1548.42     1507.85     14.30 o 
  -5   3   2       17.03       19.22      2.44 o 
  -4   3   2     1205.66     1167.26      9.75 o 
  -3   3   2      188.05      192.67      3.89 o 
  -2   3   2     1252.10     1175.43      9.30 o 
  -1   3   2    13834.92    13356.24     77.31 o 
   0   3   2      350.36      330.35      3.93 o 
   1   3   2      700.33      739.43      7.66 o 
   2   3   2       91.67       87.68      3.86 o 
   3   3   2     3346.38     3533.08     40.99 o 
   4   3   2       23.43       26.47      2.68 o 
   5   3   2      392.12      428.27      8.84 o 
   6   3   2       33.83       38.74      4.43 o 
   7   3   2      744.55      636.64     13.16 o 
   8   3   2        0.25       -0.48      4.50 o 
   9   3   2       91.88       81.24      7.59 o 
  10   3   2       50.96       35.32      6.94 o 
 -10   4   2       55.94       59.07     12.94 o 
  -9   4   2       33.64       40.77      8.23 o 
  -8   4   2        0.89        1.62      3.47 o 
  -7   4   2      335.16      311.74      8.76 o 
  -6   4   2      226.67      224.55      5.69 o 
  -5   4   2     1575.63     1658.28     13.26 o 
  -4   4   2      231.23      239.71      4.87 o 
  -3   4   2       92.19      107.34      2.99 o 
  -2   4   2     2590.21     2503.48     18.39 o 
  -1   4   2    35545.46    34250.25    242.70 o 
   0   4   2      333.69      345.43      4.78 o 
   1   4   2     2155.86     2152.62     17.39 o 
   2   4   2     2183.00     2227.29     28.25 o 
   3   4   2     3634.32     3834.27     30.91 o 
   4   4   2     1966.04     2105.30     19.95 o 
   5   4   2      218.42      233.94      6.32 o 
   6   4   2        7.91        9.36      3.56 o 
   7   4   2       42.72       56.22      5.82 o 
   8   4   2      155.43      140.48      7.28 o 
   9   4   2       11.09        4.20      6.53 o 
  10   4   2       47.48       36.19      9.49 o 
 -10   5   2       59.63       73.30     13.80 o 
  -9   5   2      745.13      694.93     20.42 o 
  -8   5   2       13.79       11.01      3.80 o 
  -7   5   2     3526.34     3479.34     26.83 o 
  -6   5   2       12.07        9.35      2.51 o 
  -5   5   2     2422.68     2322.82     16.96 o 
  -4   5   2      364.33      342.91      5.26 o 
  -3   5   2     3165.77     3198.24     21.42 o 
  -2   5   2      514.16      510.11     11.29 o 
  -1   5   2    17012.37    16322.83    113.21 o 
   0   5   2     1858.60     1736.47     14.64 o 
   1   5   2      233.80      239.57      4.18 o 
   2   5   2      166.40      161.20      4.14 o 
   3   5   2     1645.56     1713.36     16.56 o 
   4   5   2      836.21      830.07      7.77 o 
   5   5   2      184.25      190.04      5.64 o 
   6   5   2        0.40        2.58      2.24 o 
   7   5   2       65.21       67.72      5.21 o 
   8   5   2      362.98      349.15     10.33 o 
   9   5   2        0.60       -3.13      4.95 o 
  10   5   2      143.01      158.82     12.79 o 
 -10   6   2      100.57       89.68     15.09 o 
  -9   6   2       42.04       30.61     11.21 o 
  -8   6   2       55.26       72.46      5.17 o 
  -7   6   2       22.70       26.50      3.34 o 
  -6   6   2      119.50      135.34      4.95 o 
  -5   6   2       26.37       24.15      2.50 o 
  -4   6   2     4324.55     4322.74     28.76 o 
  -3   6   2     1579.70     1623.68     14.29 o 
  -2   6   2     2915.17     2861.95     25.22 o 
  -1   6   2    10336.29    10138.34     72.11 o 
   0   6   2     1849.96     1744.65     25.95 o 
   1   6   2      340.50      376.84      6.04 o 
   2   6   2      247.99      243.95      4.98 o 
   3   6   2     1178.13     1203.12     12.85 o 
   4   6   2      104.78      133.29      4.77 o 
   5   6   2      373.65      360.80      5.40 o 
   6   6   2        7.25        6.25      3.61 o 
   7   6   2        0.95       -4.82      3.25 o 
   8   6   2       15.34        5.63      4.85 o 
   9   6   2      115.42      124.04     11.27 o 
  10   6   2       33.01       53.40      9.76 o 
 -10   7   2       32.15       17.25     11.64 o 
  -9   7   2       88.37      110.81     15.09 o 
  -8   7   2       56.13       52.71      5.41 o 
  -7   7   2      242.37      243.28      5.97 o 
  -6   7   2      122.08      124.68      4.89 o 
  -5   7   2       10.58        3.55      1.86 o 
  -4   7   2      232.88      227.48      5.64 o 
  -3   7   2     4807.18     4945.40     34.67 o 
  -2   7   2       27.23       29.94      2.07 o 
  -1   7   2    10131.10    10105.16     64.00 o 
   0   7   2      838.81      836.55     10.50 o 
   1   7   2      358.07      323.72      6.94 o 
   2   7   2     1061.67     1095.97     11.03 o 
   3   7   2       57.00       55.78      5.04 o 
   4   7   2        0.91       -2.37      2.25 o 
   5   7   2      956.82      946.55     15.43 o 
   6   7   2      203.42      205.31      7.09 o 
   7   7   2       28.05       28.91      4.42 o 
   8   7   2       36.59       34.04      6.21 o 
   9   7   2      401.33      423.26     18.76 o 
  10   7   2       49.45       65.54     10.21 o 
 -10   8   2        0.20       -3.88     10.78 o 
  -9   8   2        8.05       24.58     11.64 o 
  -8   8   2        3.96       -1.14      3.92 o 
  -7   8   2      401.61      406.31      9.51 o 
  -6   8   2       55.34       60.52      3.99 o 
  -5   8   2       21.72       18.21      3.79 o 
  -4   8   2        5.87        5.39      2.29 o 
  -3   8   2        0.29       -1.81      2.06 o 
  -2   8   2       36.16       29.63      2.15 o 
  -1   8   2      484.89      431.55      6.27 o 
   0   8   2      803.42      760.94      8.81 o 
   1   8   2     5382.67     5350.71     47.30 o 
   2   8   2      692.75      707.53     13.62 o 
   3   8   2      128.21      156.00      4.85 o 
   4   8   2      133.55      135.58      6.53 o 
   5   8   2      164.24      170.65      5.94 o 
   6   8   2       21.14       26.31      3.91 o 
   7   8   2        9.83       -1.42      4.64 o 
   8   8   2      153.80      158.05     11.83 o 
   9   8   2        4.45       16.08      7.33 o 
 -10   9   2       76.91       59.93     14.66 o 
  -9   9   2        0.01       -7.33      9.92 o 
  -8   9   2        9.94        8.65      5.10 o 
  -7   9   2       27.63       22.68      4.88 o 
  -6   9   2      420.25      398.18      9.35 o 
  -5   9   2       34.75       35.56      4.46 o 
  -4   9   2      602.52      555.67      8.55 o 
  -3   9   2      128.27      126.31      3.70 o 
  -2   9   2     1173.96     1174.24     11.08 o 
  -1   9   2       55.03       50.60      2.86 o 
   0   9   2     2924.20     2948.91     24.26 o 
   1   9   2      662.12      635.03     10.13 o 
   2   9   2        0.85        2.34      2.77 o 
   3   9   2       18.62       31.68      2.75 o 
   4   9   2      128.88      129.83      4.68 o 
   5   9   2       62.12       70.42      4.35 o 
   6   9   2      191.34      195.04      9.03 o 
   7   9   2       75.14       68.36      6.80 o 
   8   9   2      119.88      117.47      8.62 o 
   9   9   2       37.87       29.82      8.21 o 
 -10  10   2        2.36       -6.04     10.78 o 
  -9  10   2        0.54        9.92     10.78 o 
  -8  10   2      194.35      189.11      9.54 o 
  -7  10   2       76.79       94.30      5.22 o 
  -6  10   2     1590.44     1532.43     20.74 o 
  -5  10   2        3.97        3.77      3.17 o 
  -4  10   2      212.17      197.97     15.85 o 
  -3  10   2        1.43       -2.53      2.15 o 
  -2  10   2       56.59       82.13      3.31 o 
  -1  10   2     1272.03     1393.31     13.72 o 
   0  10   2       40.01       45.13      2.89 o 
   1  10   2        0.54       -3.49      2.46 o 
   2  10   2      640.88      629.06     11.07 o 
   3  10   2      667.44      703.96      9.63 o 
   4  10   2       43.40       48.05      3.23 o 
   5  10   2      100.58      104.86      6.72 o 
   6  10   2      559.00      554.86     13.84 o 
   7  10   2      459.82      434.27     13.02 o 
   8  10   2        0.08       -6.09      5.04 o 
   9  10   2       24.40       31.66      7.02 o 
  -9  11   2        7.44        9.05     11.21 o 
  -8  11   2       43.11       47.35      5.60 o 
  -7  11   2      606.93      560.40     13.57 o 
  -6  11   2       39.76       41.90      4.53 o 
  -5  11   2      303.93      285.84      7.97 o 
  -4  11   2      403.23      391.03      7.89 o 
  -3  11   2      234.23      232.12      5.39 o 
  -2  11   2       14.44       19.77      2.30 o 
  -1  11   2     1911.47     2034.27     20.31 o 
   0  11   2      103.24      123.02      4.41 o 
   1  11   2      438.71      506.72     11.05 o 
   2  11   2      414.02      415.56      9.18 o 
   3  11   2       45.72       38.89      5.10 o 
   4  11   2      179.80      184.66      7.93 o 
   5  11   2       64.29       60.88      6.13 o 
   6  11   2     2006.91     1907.22     26.96 o 
   7  11   2       28.24       17.87      6.55 o 
   8  11   2      283.91      286.06     11.93 o 
   9  11   2        4.82       -3.23      6.15 o 
  -9  12   2        6.12        4.31     11.21 o 
  -8  12   2      122.32      114.67      7.15 o 
  -7  12   2       30.89       34.04      5.66 o 
  -6  12   2       88.17       91.32      5.46 o 
  -5  12   2      186.82      170.60      6.45 o 
  -4  12   2      114.30      115.66      4.93 o 
  -3  12   2       16.20       10.41      2.61 o 
  -2  12   2      111.83      138.19      4.10 o 
  -1  12   2       55.97       65.97      2.97 o 
   0  12   2      728.62      715.04      9.62 o 
   1  12   2       48.26       45.71      3.35 o 
   2  12   2     1054.91     1096.28     15.91 o 
   3  12   2       13.00       13.35      2.94 o 
   4  12   2        0.73        4.10      4.06 o 
   5  12   2      364.19      378.27     11.44 o 
   6  12   2      130.84      141.49      8.21 o 
   7  12   2       17.30       27.56      6.03 o 
   8  12   2        5.23       12.54      5.85 o 
   9  12   2       23.40       18.86      7.55 o 
  -9  13   2        1.35        6.04     11.64 o 
  -8  13   2       62.49       53.10      6.85 o 
  -7  13   2       31.35       26.05      5.56 o 
  -6  13   2       12.58       14.41      3.97 o 
  -5  13   2      218.54      237.89      6.40 o 
  -4  13   2      707.72      680.95     11.54 o 
  -3  13   2      374.09      355.05      5.83 o 
  -2  13   2      917.76      923.78      9.97 o 
  -1  13   2     1358.76     1282.70     12.80 o 
   0  13   2       68.27       61.27      3.86 o 
   1  13   2     5387.30     5493.48     43.68 o 
   2  13   2       62.21       94.24      5.35 o 
   3  13   2       40.70       44.95      3.93 o 
   4  13   2       14.46       10.67      4.50 o 
   5  13   2     3761.01     3614.31     40.70 o 
   6  13   2      203.35      195.11      9.35 o 
   7  13   2      470.27      438.30     13.75 o 
   8  13   2       37.91       45.88      7.37 o 
   9  13   2      214.03      251.57     13.77 o 
  -9  14   2        0.18        9.49     12.07 o 
  -8  14   2        4.36        2.82      4.84 o 
  -7  14   2      582.13      558.44     13.98 o 
  -6  14   2       53.93       56.48      5.00 o 
  -5  14   2      114.42      107.23      4.96 o 
  -4  14   2        0.00        0.45      2.41 o 
  -3  14   2       66.89       70.54      3.28 o 
  -2  14   2       10.31       18.97      3.49 o 
  -1  14   2      116.80      132.16      4.49 o 
   0  14   2        0.01        0.18      2.55 o 
   1  14   2     1186.76     1167.13     14.14 o 
   2  14   2        0.82       -0.40      3.28 o 
   3  14   2       42.50       38.54      4.78 o 
   4  14   2       23.75       21.34      4.94 o 
   5  14   2      407.45      417.83     12.34 o 
   6  14   2      326.90      311.60     11.36 o 
   7  14   2       30.69       30.51      6.55 o 
   8  14   2       17.93        3.02      7.62 o 
   9  14   2       27.69       26.32     10.77 o 
  -9  15   2        8.51        0.00     11.64 o 
  -8  15   2        2.91        0.44      4.84 o 
  -7  15   2      125.39      124.99      8.10 o 
  -6  15   2        4.94        2.10      3.99 o 
  -5  15   2        0.09       -0.67      3.08 o 
  -4  15   2      261.54      252.51      7.29 o 
  -3  15   2      364.16      350.50      7.19 o 
  -2  15   2       58.16       74.85      3.51 o 
  -1  15   2      464.19      443.89      9.01 o 
   0  15   2       34.05       38.54      3.55 o 
   1  15   2      145.42      154.47      5.83 o 
   2  15   2      824.33      821.33     12.35 o 
   3  15   2       28.64       32.30      4.79 o 
   4  15   2      115.22      102.18      7.07 o 
   5  15   2     1379.53     1281.62     21.47 o 
   6  15   2        8.55        5.11      5.31 o 
   7  15   2       15.06       21.80      6.25 o 
   8  15   2        1.00       -3.28      5.85 o 
  -8  16   2      104.94       87.10      7.22 o 
  -7  16   2        2.50       -1.00      4.31 o 
  -6  16   2      161.76      160.28      7.87 o 
  -5  16   2       31.30       34.46      3.99 o 
  -4  16   2        0.95       -2.40      2.64 o 
  -3  16   2       34.87       33.46      4.00 o 
  -2  16   2      386.30      387.61      6.76 o 
  -1  16   2      178.66      183.61      6.40 o 
   0  16   2       56.97       56.26      4.13 o 
   1  16   2        0.06       -2.25      2.92 o 
   2  16   2       16.52        6.56      3.42 o 
   3  16   2     1571.81     1528.69     21.86 o 
   4  16   2      125.62      123.83      7.57 o 
   5  16   2     1404.26     1376.38     22.62 o 
   6  16   2       82.65      103.16      7.97 o 
   7  16   2       10.87       14.87      6.38 o 
   8  16   2       50.85       57.74     11.17 o 
  -8  17   2        6.42       15.55      7.91 o 
  -7  17   2      299.37      297.97      9.61 o 
  -6  17   2        0.06       -2.07      4.83 o 
  -5  17   2      254.74      218.98      7.01 o 
  -4  17   2        0.43       -4.00      2.86 o 
  -3  17   2       59.50       63.36      4.29 o 
  -2  17   2       49.92       40.55      8.13 o 
  -1  17   2      143.62      137.09      8.24 o 
   0  17   2        4.70        3.89      3.07 o 
   1  17   2        1.83       -1.04      3.02 o 
   2  17   2      328.02      314.44      8.31 o 
   3  17   2      387.49      369.25     13.58 o 
   4  17   2      670.31      638.47     14.50 o 
   5  17   2       29.29       25.84      5.91 o 
   6  17   2        0.05       -5.29      5.92 o 
   7  17   2        3.83        4.55      5.78 o 
   8  17   2        0.01       10.63      6.75 o 
  -8  18   2      220.83      215.86     17.03 o 
  -7  18   2        0.06        1.18      4.85 o 
  -6  18   2      127.71      150.28      7.41 o 
  -5  18   2       92.36       87.08      5.69 o 
  -4  18   2        7.42        4.71      3.14 o 
  -3  18   2       10.61        4.06      3.42 o 
  -2  18   2        0.20        0.97      3.31 o 
  -1  18   2      171.46      163.73     13.15 o 
   0  18   2       17.47       19.62      3.53 o 
   1  18   2       21.30       17.46      3.77 o 
   2  18   2        9.97       10.07      3.72 o 
   3  18   2       61.88       47.14      5.10 o 
   4  18   2       11.57       16.57      4.40 o 
   5  18   2       69.99       62.50      6.78 o 
   6  18   2        0.03        0.57      5.48 o 
   7  18   2      136.86      155.46     10.12 o 
   8  18   2        3.93        4.67      8.01 o 
  -8  19   2       56.51       36.22     12.94 o 
  -7  19   2       11.85       14.04      5.17 o 
  -6  19   2       68.00       62.52      5.78 o 
  -5  19   2        0.05       -3.46      3.92 o 
  -4  19   2      440.71      423.99      9.89 o 
  -3  19   2       33.64       26.76      3.96 o 
  -2  19   2       85.66       87.52      7.16 o 
  -1  19   2       17.15       15.50     10.56 o 
   0  19   2      649.47      632.04     16.48 o 
   1  19   2       34.88       35.06      4.24 o 
   2  19   2       11.01       15.67      4.02 o 
   3  19   2       72.49       61.61      5.52 o 
   4  19   2       48.87       49.19      5.35 o 
   5  19   2      308.33      300.83     11.76 o 
   6  19   2       45.42       59.59      7.68 o 
   7  19   2      167.82      180.22     10.95 o 
  -7  20   2       51.45       63.72      6.47 o 
  -6  20   2        5.38       -2.83      4.33 o 
  -5  20   2      137.73      120.53      6.79 o 
  -4  20   2        2.97        0.44      3.23 o 
  -3  20   2      111.64       97.92      8.15 o 
  -2  20   2        5.90        3.66      6.47 o 
  -1  20   2      163.71      159.32      9.15 o 
   0  20   2       79.71       91.16      7.77 o 
   1  20   2        5.74       -1.18      3.46 o 
   2  20   2        7.73        6.37      4.14 o 
   3  20   2        7.66        5.24      4.04 o 
   4  20   2       37.06       30.38      4.98 o 
   5  20   2       53.00       42.66      7.03 o 
   6  20   2      145.22      166.08     14.75 o 
   7  20   2        5.84       -6.24      7.47 o 
  -7  21   2      112.21      108.78      8.71 o 
  -6  21   2        0.01       -0.80      4.60 o 
  -5  21   2       21.87       19.77      4.89 o 
  -4  21   2      124.39      109.79      6.17 o 
  -3  21   2       21.88       15.12      4.99 o 
  -2  21   2      181.70      194.09     10.06 o 
  -1  21   2        0.40        3.15      4.85 o 
   0  21   2       43.01       44.33      6.55 o 
   1  21   2        2.32        4.27      4.55 o 
   2  21   2       63.25       69.91      5.50 o 
   3  21   2       82.60       81.97      6.60 o 
   4  21   2       53.65       45.15      5.73 o 
   5  21   2      109.39      118.11      7.52 o 
   6  21   2       34.36       40.31      6.01 o 
  -6  22   2        0.54       -1.02      4.84 o 
  -5  22   2       14.49       11.07      4.81 o 
  -4  22   2      140.21      104.45     11.61 o 
  -3  22   2      149.47      147.88     17.89 o 
  -2  22   2        4.33       11.86      5.49 o 
  -1  22   2        4.58        5.61      5.18 o 
   0  22   2     1310.76     1258.50     25.30 o 
   1  22   2        0.48        3.41      4.71 o 
   2  22   2       34.84       36.72      9.37 o 
   3  22   2       47.22       38.37      5.42 o 
   4  22   2        3.72        1.20      4.61 o 
   5  22   2       62.01       59.27      6.53 o 
   6  22   2       39.21       52.32      6.56 o 
  -6  23   2        1.11       -8.03      5.36 o 
  -5  23   2      120.74      141.63      8.98 o 
  -4  23   2        0.62        1.80      5.15 o 
  -3  23   2        2.04        1.09      4.89 o 
  -2  23   2       11.77       10.35      5.79 o 
  -1  23   2        0.21       -1.60      4.85 o 
   0  23   2       34.58       45.54      6.85 o 
   1  23   2      172.97      179.65      9.30 o 
   2  23   2        3.51       -4.37     10.66 o 
   3  23   2       11.70       13.94      9.42 o 
   4  23   2       35.43       29.07      5.47 o 
   5  23   2        4.51        3.69      8.28 o 
   6  23   2        2.18       -3.18      5.33 o 
  -5  24   2       19.01       19.77      6.29 o 
  -4  24   2      147.03      136.62     10.35 o 
  -3  24   2       15.18        5.19      5.99 o 
  -2  24   2       86.65       98.24     17.89 o 
  -1  24   2      117.01      109.56     14.88 o 
   0  24   2       16.70       23.42      6.20 o 
   1  24   2       41.38       44.93      7.32 o 
   2  24   2        0.00       -2.68      7.34 o 
   3  24   2       58.04       60.54      7.37 o 
   4  24   2       14.69       21.73      6.61 o 
   5  24   2       51.08       50.35      6.73 o 
  -5  25   2       17.21        4.64      9.27 o 
  -4  25   2        0.00        6.90      9.27 o 
  -3  25   2       91.69      105.70      8.21 o 
  -2  25   2       36.35       39.61      7.16 o 
  -1  25   2      151.69      153.74     10.66 o 
   0  25   2       21.79       17.03      6.40 o 
   1  25   2       10.05       21.36      6.90 o 
   2  25   2        8.03        6.67      6.15 o 
   3  25   2       59.30       48.35     11.47 o 
   4  25   2      147.50      158.40     10.08 o 
  -4  26   2       11.38       13.49     15.09 o 
  -3  26   2        0.37        8.11     10.78 o 
  -2  26   2        8.35       10.96      6.69 o 
  -1  26   2        6.40       11.31      6.55 o 
   0  26   2        2.32       10.09      6.69 o 
   1  26   2        1.23        1.08      5.94 o 
   2  26   2       53.79       60.40      9.16 o 
   3  26   2        4.88       -4.43      7.34 o 
   4  26   2       74.42       95.52      9.09 o 
  -3  27   2      155.62      171.49     11.88 o 
  -2  27   2       16.70       24.72      7.46 o 
  -1  27   2      130.11      135.86     37.08 o 
   0  27   2        0.88        2.73      6.24 o 
   1  27   2       88.93       90.15     18.97 o 
   2  27   2       29.70       17.84      7.77 o 
   3  27   2       10.42       11.65     12.50 o 
  -2  28   2      270.22      282.63     14.33 o 
  -1  28   2       19.05       20.24     12.94 o 
   0  28   2        1.36       14.79      6.99 o 
   1  28   2       19.81       12.29      9.70 o 
 -10   1   3       58.78       57.60      9.30 o 
  -9   1   3        8.79       10.83      4.82 o 
  -8   1   3      106.49      117.71      6.79 o 
  -7   1   3      201.70      204.78      6.59 o 
  -6   1   3        0.03        0.47      3.23 o 
  -5   1   3      175.97      169.31      5.23 o 
  -4   1   3      323.56      333.30      5.95 o 
  -3   1   3        3.13        1.17      1.70 o 
  -2   1   3      681.23      667.84      8.73 o 
  -1   1   3      230.99      193.15      3.13 o 
   0   1   3      249.35      249.30      4.06 o 
   1   1   3      520.27      522.61      6.37 o 
   2   1   3      118.95      114.40      4.64 o 
   3   1   3       53.09       70.62      4.17 o 
   4   1   3        5.09       14.31      3.96 o 
   5   1   3      927.24      959.98     13.64 o 
   6   1   3        0.01        1.78      4.54 o 
   7   1   3     1022.37      952.18     20.73 o 
   8   1   3       26.91       26.35     12.72 o 
   9   1   3       44.02       54.12      8.54 o 
  10   1   3        0.04       -5.63      5.71 o 
 -10   2   3       15.40        8.83     11.21 o 
  -9   2   3        9.64       14.55      5.00 o 
  -8   2   3      324.91      331.34     12.14 o 
  -7   2   3       10.79        9.30      3.54 o 
  -6   2   3      208.08      201.72      6.13 o 
  -5   2   3      725.85      772.56      9.95 o 
  -4   2   3       11.09        7.70      2.03 o 
  -3   2   3       38.37       38.37      2.15 o 
  -2   2   3       83.06       76.63      2.01 o 
  -1   2   3    15156.67    14962.24     86.20 o 
   0   2   3      142.56      140.78      3.09 o 
   1   2   3     2021.78     1808.86     46.21 o 
   2   2   3       58.35       57.00      4.39 o 
   3   2   3      776.47      872.90     12.23 o 
   4   2   3       10.59        8.34      3.15 o 
   5   2   3      141.35      146.61      5.77 o 
   6   2   3      161.67      178.40      9.30 o 
   7   2   3      219.60      188.36     10.18 o 
   8   2   3        5.66        9.93      5.94 o 
   9   2   3      108.88      114.67      8.85 o 
  10   2   3        2.45        2.41      6.26 o 
 -10   3   3       91.67       76.94     10.37 o 
  -9   3   3      483.08      452.90     11.67 o 
  -8   3   3      168.42      172.86      7.79 o 
  -7   3   3      998.53      979.45     12.95 o 
  -6   3   3       39.82       40.08      3.84 o 
  -5   3   3     2545.98     2574.05     19.52 o 
  -4   3   3       98.62      112.03      3.48 o 
  -3   3   3       53.58       58.73      2.38 o 
  -2   3   3      993.70     1003.48     10.75 o 
  -1   3   3     8326.85     8075.16     47.68 o 
   0   3   3        1.00        1.17      1.50 o 
   1   3   3     1650.81     1607.19     11.17 o 
   2   3   3      942.71      915.78     11.58 o 
   3   3   3       29.90       23.85      4.96 o 
   4   3   3       39.95       46.48      2.96 o 
   5   3   3       41.84       46.47      4.36 o 
   6   3   3        3.00        5.06      4.54 o 
   7   3   3        1.86        6.04      5.28 o 
   8   3   3       48.46       49.95      6.64 o 
   9   3   3        0.74        7.90      5.76 o 
  10   3   3       32.90       39.01      9.74 o 
 -10   4   3      160.59      160.30     19.19 o 
  -9   4   3       92.40       87.10      6.79 o 
  -8   4   3       91.79      102.46      6.56 o 
  -7   4   3     1133.89     1116.21     14.06 o 
  -6   4   3        5.63        3.16      2.60 o 
  -5   4   3        2.02        0.22      2.21 o 
  -4   4   3      731.06      773.09      8.30 o 
  -3   4   3     1271.82     1263.27     10.56 o 
  -2   4   3     3975.32     3933.70     22.95 o 
  -1   4   3     8354.16     8082.21     52.38 o 
   0   4   3      680.00      687.06      6.81 o 
   1   4   3     3714.23     3711.15     22.89 o 
   2   4   3     1140.96     1181.54     12.26 o 
   3   4   3     4588.03     4905.55     43.73 o 
   4   4   3      710.02      755.78     12.79 o 
   5   4   3     3010.39     3056.91     41.13 o 
   6   4   3       29.94       21.31      3.98 o 
   7   4   3      194.37      175.13      8.52 o 
   8   4   3       99.56       91.13      7.41 o 
   9   4   3       49.65       51.72      8.54 o 
  10   4   3        1.10      -10.07     13.80 o 
 -10   5   3        9.49       -0.22     14.01 o 
  -9   5   3       12.52        4.60     13.80 o 
  -8   5   3      156.59      164.54      7.73 o 
  -7   5   3       20.07       19.08      3.33 o 
  -6   5   3      192.67      179.30      5.19 o 
  -5   5   3      198.95      202.82      4.97 o 
  -4   5   3      649.57      673.47      7.76 o 
  -3   5   3      216.69      201.82      6.76 o 
  -2   5   3       30.08       32.95      2.03 o 
  -1   5   3     7197.41     6996.03     45.94 o 
   0   5   3        0.88       -0.32      1.69 o 
   1   5   3      638.35      654.63      5.85 o 
   2   5   3     1571.11     1691.49     15.86 o 
   3   5   3      325.36      353.93      9.83 o 
   4   5   3      516.77      530.48      9.69 o 
   5   5   3      716.70      697.02     11.23 o 
   6   5   3        0.44       -4.48      3.17 o 
   7   5   3       77.31       53.33     13.37 o 
   8   5   3      114.13      114.78      7.92 o 
   9   5   3       21.52       26.99      8.39 o 
  10   5   3       33.59       21.02      8.99 o 
 -10   6   3        1.36       -1.72      7.62 o 
  -9   6   3        3.30        5.24      7.30 o 
  -8   6   3        5.98       13.23      5.60 o 
  -7   6   3      529.52      516.93      8.58 o 
  -6   6   3       27.13       28.79      3.17 o 
  -5   6   3        0.01       -0.17      2.37 o 
  -4   6   3      597.23      593.92      7.38 o 
  -3   6   3      456.14      398.75      5.02 o 
  -2   6   3     2031.91     2031.47     14.58 o 
  -1   6   3     3464.18     3429.38     24.18 o 
   0   6   3      120.59      116.55      3.97 o 
   1   6   3        8.09        6.17      1.88 o 
   2   6   3      231.64      276.34      5.38 o 
   3   6   3      122.90      125.53      4.40 o 
   4   6   3       82.53       60.23      5.35 o 
   5   6   3      162.88      171.48      6.18 o 
   6   6   3      377.87      358.87     10.58 o 
   7   6   3       22.46       22.17      5.54 o 
   8   6   3       16.10       11.73      6.85 o 
   9   6   3       21.55       24.77      8.21 o 
 -10   7   3       11.42       35.79     12.50 o 
  -9   7   3       22.26       16.17      8.23 o 
  -8   7   3        0.04        0.64      3.37 o 
  -7   7   3     1282.15     1208.62     14.33 o 
  -6   7   3      403.45      419.08      7.50 o 
  -5   7   3       90.69       84.06      3.78 o 
  -4   7   3       43.34       46.57      2.97 o 
  -3   7   3     1321.04     1466.07     12.00 o 
  -2   7   3     4743.75     4894.27     38.04 o 
  -1   7   3       38.75       41.59      2.31 o 
   0   7   3     1181.70     1187.40     11.88 o 
   1   7   3     4992.28     5186.58     48.25 o 
   2   7   3       46.46       42.69      2.77 o 
   3   7   3     1429.83     1536.69     15.69 o 
   4   7   3       46.36       48.93      4.42 o 
   5   7   3      420.13      417.11      8.74 o 
   6   7   3       39.34       32.54      4.17 o 
   7   7   3        4.18        5.53      5.97 o 
   8   7   3        0.03       -5.18      6.32 o 
   9   7   3        5.53       11.42      7.56 o 
 -10   8   3       43.65       40.53     13.80 o 
  -9   8   3        1.67       13.37     10.78 o 
  -8   8   3       25.85       19.73      6.47 o 
  -7   8   3        4.88        4.19      2.95 o 
  -6   8   3       35.43       29.34      3.42 o 
  -5   8   3        1.60       -0.90      2.70 o 
  -4   8   3       99.84      111.14      3.66 o 
  -3   8   3      194.81      202.95      5.36 o 
  -2   8   3        1.88        1.60      1.92 o 
  -1   8   3      147.47      148.25      3.91 o 
   0   8   3     1031.63     1044.36     13.09 o 
   1   8   3     1817.42     1994.50     17.31 o 
   2   8   3      694.15      730.82      8.90 o 
   3   8   3      623.05      701.66     10.29 o 
   4   8   3        2.47        3.23      2.69 o 
   5   8   3      440.57      417.44      8.81 o 
   6   8   3       11.43        8.49      3.55 o 
   7   8   3      153.42      145.16      8.68 o 
   8   8   3        0.62       -0.18      5.31 o 
   9   8   3        4.45        3.26      7.15 o 
 -10   9   3        0.03       -9.92     10.35 o 
  -9   9   3       20.60       28.03     12.07 o 
  -8   9   3       31.89       36.05      8.21 o 
  -7   9   3      196.24      179.35      6.51 o 
  -6   9   3      148.80      157.27      5.29 o 
  -5   9   3        9.92        7.85      2.75 o 
  -4   9   3       82.98       87.63      5.12 o 
  -3   9   3        0.49       -0.06      2.03 o 
  -2   9   3       80.36       81.05      4.27 o 
  -1   9   3      864.54      902.89      9.23 o 
   0   9   3        0.10        1.71      2.46 o 
   1   9   3       16.29       13.37      2.36 o 
   2   9   3        3.24       -1.50      2.72 o 
   3   9   3        0.08       -2.91      2.18 o 
   4   9   3      153.03      156.63      5.35 o 
   5   9   3       31.28       35.59      3.98 o 
   6   9   3       23.77        7.19     11.01 o 
   7   9   3       73.97       78.31     11.32 o 
   8   9   3       26.02       37.28      6.68 o 
   9   9   3        8.40        1.90     11.43 o 
 -10  10   3       20.76       18.11     12.94 o 
  -9  10   3        0.08        6.90     11.21 o 
  -8  10   3      115.39      129.35     16.38 o 
  -7  10   3      105.63      106.71      5.53 o 
  -6  10   3      964.74      929.37     12.46 o 
  -5  10   3      239.44      247.51      8.42 o 
  -4  10   3        0.14       -2.00      2.03 o 
  -3  10   3       73.87       79.45      3.83 o 
  -2  10   3      592.28      548.44      8.41 o 
  -1  10   3      104.70      129.44      4.36 o 
   0  10   3      865.52      864.66     15.06 o 
   1  10   3      420.65      428.17      8.78 o 
   2  10   3      619.00      649.10     11.75 o 
   3  10   3        9.72       15.26      2.68 o 
   4  10   3       82.19       81.64      4.27 o 
   5  10   3      256.94      234.13      9.53 o 
   6  10   3      276.89      256.07     10.35 o 
   7  10   3       28.24       27.13     11.09 o 
   8  10   3       17.78       18.01      6.14 o 
   9  10   3      103.42      149.60     19.62 o 
  -9  11   3       41.62       26.30     12.07 o 
  -8  11   3       13.20       11.64     11.21 o 
  -7  11   3        0.29       -0.10      3.70 o 
  -6  11   3        0.54        1.51      2.63 o 
  -5  11   3       45.81       49.06      5.55 o 
  -4  11   3      144.90      144.31      4.81 o 
  -3  11   3       88.09      110.47      4.49 o 
  -2  11   3      317.45      324.06      6.38 o 
  -1  11   3        0.54        2.58      2.68 o 
   0  11   3      754.17      795.00     10.27 o 
   1  11   3     1118.28     1206.12     16.22 o 
   2  11   3        0.27        1.26      3.15 o 
   3  11   3       30.54       38.56      4.61 o 
   4  11   3       27.90       24.17      4.81 o 
   5  11   3     1331.89     1305.42     20.98 o 
   6  11   3        7.38        7.35      6.20 o 
   7  11   3      258.99      244.45     10.76 o 
   8  11   3       21.34       19.02      6.14 o 
   9  11   3       31.55       53.68      7.94 o 
  -9  12   3       96.25      127.63     17.68 o 
  -8  12   3        0.47        0.00     10.35 o 
  -7  12   3        4.47        0.55      3.56 o 
  -6  12   3       60.84       36.01     12.76 o 
  -5  12   3        0.79        2.02      3.06 o 
  -4  12   3       55.44       58.01      4.01 o 
  -3  12   3      103.07      125.78      4.97 o 
  -2  12   3      181.90      191.38      5.36 o 
  -1  12   3      275.37      295.31      8.10 o 
   0  12   3     1049.86     1100.60     12.84 o 
   1  12   3      765.53      820.51     13.00 o 
   2  12   3       10.62        9.09      5.29 o 
   3  12   3        0.89        2.61      2.64 o 
   4  12   3      515.44      510.74     12.27 o 
   5  12   3       38.33       36.86      5.76 o 
   6  12   3      263.06      244.12     10.52 o 
   7  12   3       22.62       17.00      5.99 o 
   8  12   3      243.04      273.53     12.11 o 
   9  12   3       14.95       16.40      7.13 o 
  -9  13   3        0.08        3.45     12.07 o 
  -8  13   3      155.62      159.53     18.54 o 
  -7  13   3        2.08       -1.15      3.77 o 
  -6  13   3       73.12       69.78      5.44 o 
  -5  13   3       33.26       31.03      4.36 o 
  -4  13   3        3.90        7.50      3.24 o 
  -3  13   3        1.07        2.00      2.82 o 
  -2  13   3       53.51       62.58      3.72 o 
  -1  13   3      849.01      795.99     14.45 o 
   0  13   3       76.93       88.60      6.04 o 
   1  13   3      157.55      172.92      5.91 o 
   2  13   3      802.81      848.20     14.33 o 
   3  13   3      131.75      136.31      6.78 o 
   4  13   3      410.17      403.29     11.28 o 
   5  13   3     1336.80     1310.08     31.04 o 
   6  13   3      115.25      103.76      7.97 o 
   7  13   3      101.62       92.29      8.21 o 
   8  13   3       18.50       22.64      6.72 o 
   9  13   3      233.37      263.07     12.94 o 
  -9  14   3        1.22       10.78     12.50 o 
  -8  14   3      155.22      170.31     18.97 o 
  -7  14   3       90.02       89.88      7.22 o 
  -6  14   3       13.65       12.39      3.41 o 
  -5  14   3        0.13       -3.55      3.52 o 
  -4  14   3      237.82      202.79      6.59 o 
  -3  14   3      339.86      315.63      8.15 o 
  -2  14   3      549.48      566.99      9.98 o 
  -1  14   3      887.53      804.80     10.92 o 
   0  14   3        1.31        2.71      2.61 o 
   1  14   3      715.78      751.07     11.27 o 
   2  14   3       23.25       31.05      4.55 o 
   3  14   3       71.79       68.50      5.81 o 
   4  14   3        3.65        0.55      4.39 o 
   5  14   3      388.12      390.39     12.18 o 
   6  14   3       44.09       52.97      6.78 o 
   7  14   3       12.01        3.84      5.78 o 
   8  14   3        4.11       -3.75      5.91 o 
  -9  15   3       40.78       17.68     14.66 o 
  -8  15   3        6.67       12.07     12.07 o 
  -7  15   3      552.41      549.73     14.10 o 
  -6  15   3       20.31       11.78      3.80 o 
  -5  15   3      100.19       96.21      5.33 o 
  -4  15   3      151.05      138.96      5.99 o 
  -3  15   3      494.10      493.05      8.00 o 
  -2  15   3      498.23      520.69     10.84 o 
  -1  15   3      216.19      207.51      6.16 o 
   0  15   3      113.17      122.24      7.03 o 
   1  15   3        3.01       -3.53      2.86 o 
   2  15   3       28.95       21.30      4.38 o 
   3  15   3       46.23       53.49      6.21 o 
   4  15   3      103.64       94.52      8.92 o 
   5  15   3       22.89       25.23      8.28 o 
   6  15   3      272.93      302.25     11.76 o 
   7  15   3        7.18       -3.82      5.37 o 
   8  15   3       78.66       75.20     11.85 o 
  -8  16   3      106.16       99.17     16.82 o 
  -7  16   3       51.13       54.05      7.73 o 
  -6  16   3        0.18       -2.63      4.11 o 
  -5  16   3      136.15      124.02      6.04 o 
  -4  16   3       34.66       34.27      4.13 o 
  -3  16   3       12.79        9.95      3.80 o 
  -2  16   3        0.75        0.40      3.15 o 
  -1  16   3      345.76      319.34      7.78 o 
   0  16   3       82.25       83.72      5.97 o 
   1  16   3       28.56       30.28      3.85 o 
   2  16   3       65.71       83.48      5.09 o 
   3  16   3      222.24      209.85      8.94 o 
   4  16   3      173.74      194.74      9.01 o 
   5  16   3      107.85      116.55      8.25 o 
   6  16   3       20.76       15.72      6.20 o 
   7  16   3       48.66       53.85      9.36 o 
   8  16   3        0.78       -2.78      6.28 o 
  -8  17   3      293.29      388.91     27.59 o 
  -7  17   3       36.47       28.76      7.24 o 
  -6  17   3        1.55       -2.88      4.28 o 
  -5  17   3      178.00      157.10      6.63 o 
  -4  17   3      184.31      205.16      7.78 o 
  -3  17   3        4.44        2.38      3.74 o 
  -2  17   3      104.70      119.41      5.89 o 
  -1  17   3      190.60      183.98      7.01 o 
   0  17   3       97.54      108.71      8.34 o 
   1  17   3        3.60       -0.72      3.15 o 
   2  17   3        0.07       -3.79      3.30 o 
   3  17   3       30.05       29.13      5.10 o 
   4  17   3        3.80       10.49      4.93 o 
   5  17   3       58.68       50.07      6.82 o 
   6  17   3        3.97        1.87      5.53 o 
   7  17   3        0.06       -0.68      7.88 o 
   8  17   3       16.78       15.92      7.43 o 
  -8  18   3       12.33       -1.29     13.37 o 
  -7  18   3        2.37       -2.59      6.47 o 
  -6  18   3       25.53       24.44      9.69 o 
  -5  18   3      120.74      113.44      6.06 o 
  -4  18   3      317.36      298.47      8.63 o 
  -3  18   3        2.37        0.53      3.93 o 
  -2  18   3       44.12       31.01      6.90 o 
  -1  18   3       68.59       71.48      5.12 o 
   0  18   3      111.46      122.07      5.63 o 
   1  18   3       12.52       17.07      3.76 o 
   2  18   3      151.66      155.91      7.97 o 
   3  18   3       85.43      114.20      6.19 o 
   4  18   3      146.46      165.60      8.92 o 
   5  18   3       28.41       19.16      5.91 o 
   6  18   3        5.17       11.49      6.10 o 
   7  18   3       31.41       44.82     10.06 o 
  -8  19   3      120.60       86.23     18.11 o 
  -7  19   3       12.11       13.31      7.24 o 
  -6  19   3        4.10        2.11      4.90 o 
  -5  19   3       26.92       16.80      4.61 o 
  -4  19   3       53.32       66.11      6.35 o 
  -3  19   3       22.66       34.98      8.25 o 
  -2  19   3        3.88        3.69      5.61 o 
  -1  19   3       12.09        2.53      4.54 o 
   0  19   3      429.05      422.34      9.65 o 
   1  19   3       33.71       34.26      4.39 o 
   2  19   3      165.33      161.02      6.91 o 
   3  19   3       26.26       16.47      4.48 o 
   4  19   3       33.44       28.68      5.88 o 
   5  19   3      131.28      122.02     16.16 o 
   6  19   3        0.08       -0.36      5.57 o 
   7  19   3       35.27       37.64      9.42 o 
  -7  20   3      173.83      159.57     11.74 o 
  -6  20   3       69.71       87.33      7.21 o 
  -5  20   3        7.64        4.86      4.17 o 
  -4  20   3       94.28      100.50      9.52 o 
  -3  20   3      102.19       92.70      6.56 o 
  -2  20   3       26.98       30.48      5.79 o 
  -1  20   3        0.03       -1.93      4.41 o 
   0  20   3      178.21      179.68      8.46 o 
   1  20   3       78.38       82.46      6.19 o 
   2  20   3        4.01        7.02      3.97 o 
   3  20   3        4.55        7.46      5.06 o 
   4  20   3       34.05       45.41      5.73 o 
   5  20   3      133.26      113.40     12.91 o 
   6  20   3       13.97       10.10      6.47 o 
   7  20   3        5.32       12.61      6.91 o 
  -7  21   3      383.17      376.78     16.77 o 
  -6  21   3       13.49        8.18      5.55 o 
  -5  21   3       42.43       50.78      9.73 o 
  -4  21   3        3.31        0.88      4.44 o 
  -3  21   3       73.40       82.01      6.62 o 
  -2  21   3       26.01       25.52     11.64 o 
  -1  21   3        3.45        3.66      5.18 o 
   0  21   3     1252.85     1216.51     30.24 o 
   1  21   3        1.97        4.42      4.55 o 
   2  21   3       10.77        7.25      4.20 o 
   3  21   3        6.19        0.38      6.47 o 
   4  21   3      590.61      571.71     16.93 o 
   5  21   3       30.69       35.41      5.94 o 
   6  21   3        0.11       -0.43      6.16 o 
  -6  22   3       19.55       21.75      6.10 o 
  -5  22   3       19.31       10.68      5.43 o 
  -4  22   3        3.53        2.30      4.73 o 
  -3  22   3       54.23       63.90      6.52 o 
  -2  22   3        1.77        5.61      4.97 o 
  -1  22   3       24.44       24.82      5.89 o 
   0  22   3       66.59       72.35      9.43 o 
   1  22   3      143.01      138.76      8.31 o 
   2  22   3      152.24      169.23      7.62 o 
   3  22   3        2.38       -2.41      5.09 o 
   4  22   3        7.24       10.22      5.97 o 
   5  22   3       80.13       99.07      7.65 o 
   6  22   3       69.82       77.85     10.08 o 
  -6  23   3       70.20      128.41     12.11 o 
  -5  23   3       74.37       68.53      8.52 o 
  -4  23   3        1.02        6.06      4.90 o 
  -3  23   3       23.03       26.94      5.76 o 
  -2  23   3       46.89       56.39      7.46 o 
  -1  23   3      434.26      445.10     15.39 o 
   0  23   3       52.65       51.69     13.37 o 
   1  23   3      269.65      255.92     10.61 o 
   2  23   3        2.97        4.53      6.86 o 
   3  23   3       35.70       33.56      5.67 o 
   4  23   3        3.29        4.00      4.90 o 
   5  23   3      153.56      179.03      9.17 o 
  -5  24   3      157.06      160.08     10.96 o 
  -4  24   3       24.25       12.89      6.38 o 
  -3  24   3       80.48       77.25      7.28 o 
  -2  24   3       66.80       76.66     16.60 o 
  -1  24   3      270.38      275.93     22.85 o 
   0  24   3       22.25       32.28     12.94 o 
   1  24   3       25.90       18.53      5.92 o 
   2  24   3        6.89        9.81      5.55 o 
   3  24   3       50.89       49.85      7.17 o 
   4  24   3      125.89      136.33      9.84 o 
   5  24   3        7.47        0.62      5.39 o 
  -5  25   3       13.93       10.69      6.99 o 
  -4  25   3        3.03        7.41      6.55 o 
  -3  25   3        1.15       -3.59      4.81 o 
  -2  25   3       57.11       64.98      7.93 o 
  -1  25   3        0.94        5.39      6.10 o 
   0  25   3      100.84       87.01      9.13 o 
   1  25   3        3.80       -8.68      9.13 o 
   2  25   3       84.44       83.91      8.23 o 
   3  25   3       66.93       87.70      9.49 o 
   4  25   3      245.91      269.77     18.36 o 
  -4  26   3        0.13        4.43      6.81 o 
  -3  26   3       53.85       58.17      7.42 o 
  -2  26   3      100.52      124.78      9.91 o 
  -1  26   3       50.30       61.93     20.91 o 
   0  26   3       31.03       34.99      7.98 o 
   1  26   3        0.60       -5.88      5.58 o 
   2  26   3       46.91       49.60      7.44 o 
   3  26   3      199.42      238.67     11.87 o 
  -3  27   3       62.73       82.79      9.44 o 
  -2  27   3      160.49      189.13     13.37 o 
  -1  27   3       24.82       33.00      8.08 o 
   0  27   3       31.33       42.76      8.23 o 
   1  27   3        6.57        0.93      6.07 o 
   2  27   3       56.88       54.20     10.03 o 
  -1  28   3        4.24        3.75      6.99 o 
   0  28   3        7.61       11.46      7.30 o 
 -10   0   4        5.54       16.60      8.23 o 
  -9   0   4       77.70       73.23      9.45 o 
  -8   0   4     1180.43     1205.65     25.60 o 
  -7   0   4     1460.02     1423.57     26.83 o 
  -6   0   4      114.58      111.19      6.90 o 
  -5   0   4      327.43      334.86     10.40 o 
  -4   0   4     1834.84     1828.65     19.91 o 
  -3   0   4       49.56       67.06      5.94 o 
  -2   0   4      457.78      444.85     10.67 o 
  -1   0   4     3266.39     3620.91     41.01 o 
   0   0   4      249.56      254.31      7.46 o 
   1   0   4     5572.90     5606.63     64.03 o 
   2   0   4      151.41      151.34      9.49 o 
   3   0   4     6837.48     7037.54    103.48 o 
   4   0   4        5.69        6.90      5.61 o 
   5   0   4       32.83       32.77      7.76 o 
   6   0   4      377.94      335.45     16.82 o 
   7   0   4       78.74       54.33     10.35 o 
   8   0   4      181.66      170.74     15.52 o 
   9   0   4        0.92        2.16      9.05 o 
 -10   1   4        7.07       10.05      5.60 o 
  -9   1   4       20.55       19.98      5.33 o 
  -8   1   4      271.00      274.31      9.49 o 
  -7   1   4      575.03      571.21     11.85 o 
  -6   1   4       80.65       80.06      4.34 o 
  -5   1   4       16.73       12.84      2.24 o 
  -4   1   4      483.78      497.26      5.89 o 
  -3   1   4      123.71      129.34      5.06 o 
  -2   1   4      282.20      266.02      7.28 o 
  -1   1   4     1574.55     1627.81     15.52 o 
   0   1   4      137.81      144.50      3.60 o 
   1   1   4        7.78        9.28      2.14 o 
   2   1   4      115.09      118.18      3.94 o 
   3   1   4        8.33       13.40      3.66 o 
   4   1   4      189.01      178.67      8.08 o 
   5   1   4       66.60       70.80      6.40 o 
   6   1   4      198.63      176.59      9.45 o 
   7   1   4      100.94      104.28     12.29 o 
   8   1   4       55.31       62.73      8.21 o 
   9   1   4        3.29       12.84      7.11 o 
 -10   2   4        0.05        4.46      6.22 o 
  -9   2   4        7.84        4.29      5.10 o 
  -8   2   4      248.90      253.30      9.27 o 
  -7   2   4       90.53       99.20      6.35 o 
  -6   2   4      303.66      299.27      6.93 o 
  -5   2   4       78.75       84.48      4.09 o 
  -4   2   4        8.88       12.50      1.82 o 
  -3   2   4      669.93      686.26      7.81 o 
  -2   2   4      390.81      376.12      5.82 o 
  -1   2   4      263.83      274.78      6.13 o 
   0   2   4       69.23       82.83      2.90 o 
   1   2   4        0.25       -0.24      3.05 o 
   2   2   4     1194.41     1185.38     11.72 o 
   3   2   4      182.00      205.18      6.50 o 
   4   2   4      925.36      904.54     16.60 o 
   5   2   4       10.96       14.20      4.72 o 
   6   2   4        5.96        6.63      9.05 o 
   7   2   4      294.70      224.03     11.27 o 
   8   2   4       46.41       72.47      8.38 o 
   9   2   4       38.18       31.76      6.68 o 
 -10   3   4        0.00       -2.53      7.77 o 
  -9   3   4        0.63       -1.45      4.83 o 
  -8   3   4      221.20      217.76      8.76 o 
  -7   3   4       48.93       44.11      5.33 o 
  -6   3   4       34.94       33.32      3.70 o 
  -5   3   4      217.15      244.85      5.01 o 
  -4   3   4      139.93      155.93      3.93 o 
  -3   3   4      170.10      180.22      3.16 o 
  -2   3   4      994.11      977.37      7.39 o 
  -1   3   4      260.25      270.25      4.22 o 
   0   3   4      318.70      321.49      4.59 o 
   1   3   4      745.92      750.92      8.16 o 
   2   3   4       14.81       15.47      2.40 o 
   3   3   4        8.73        0.18      2.33 o 
   4   3   4      170.29      172.40      6.77 o 
   5   3   4      164.27      170.06      8.65 o 
   6   3   4        8.25        0.47      4.85 o 
   7   3   4      334.66      280.47     12.15 o 
   8   3   4       30.31       43.41      6.52 o 
   9   3   4        8.32       17.44      6.36 o 
 -10   4   4       75.42       78.27     10.66 o 
  -9   4   4       17.11       19.59      5.53 o 
  -8   4   4      136.77      141.59      7.53 o 
  -7   4   4       79.04       88.74      6.13 o 
  -6   4   4       13.56       14.97      2.78 o 
  -5   4   4      196.33      210.30      4.91 o 
  -4   4   4        2.81        2.90      1.51 o 
  -3   4   4      130.09      137.73      3.76 o 
  -2   4   4      501.58      492.63      5.34 o 
  -1   4   4     1165.63     1142.38     10.33 o 
   0   4   4     1526.95     1540.35     11.63 o 
   1   4   4       96.08       86.69      2.61 o 
   2   4   4       29.32       38.01      3.06 o 
   3   4   4      619.01      680.74     13.40 o 
   4   4   4      789.99      728.94     55.73 o 
   5   4   4      892.83      906.80     35.57 o 
   6   4   4       56.31       68.60     10.13 o 
   7   4   4        3.18        2.80      4.56 o 
   8   4   4       13.53       13.13      5.24 o 
   9   4   4       60.50       68.48     10.25 o 
 -10   5   4        0.80      -10.83      7.43 o 
  -9   5   4      178.51      183.86      8.77 o 
  -8   5   4       10.74       13.64      4.94 o 
  -7   5   4      169.14      179.86      7.75 o 
  -6   5   4       16.25       19.07      4.37 o 
  -5   5   4      104.09      117.78      4.02 o 
  -4   5   4       32.23       38.04      2.20 o 
  -3   5   4      378.68      414.19      4.87 o 
  -2   5   4       75.25       76.97      2.51 o 
  -1   5   4       44.79       39.24      2.42 o 
   0   5   4       27.43       19.55      2.10 o 
   1   5   4       84.75       98.47      2.80 o 
   2   5   4      939.66     1081.00     16.20 o 
   3   5   4       41.90       44.50      3.37 o 
   4   5   4      621.24      685.22     11.39 o 
   5   5   4        1.07        1.81      3.34 o 
   6   5   4       14.92       19.08      3.75 o 
   7   5   4      119.07       98.70     11.64 o 
   8   5   4       10.57        3.53      4.65 o 
   9   5   4       63.16       73.69     10.13 o 
 -10   6   4       10.20        8.19      8.54 o 
  -9   6   4        3.59       -1.26      5.40 o 
  -8   6   4      114.66      121.75      7.33 o 
  -7   6   4      177.37      182.88      7.81 o 
  -6   6   4        5.17        1.16      2.60 o 
  -5   6   4       15.87       20.11      3.63 o 
  -4   6   4        4.05        5.37      2.96 o 
  -3   6   4     1215.60     1367.03     10.56 o 
  -2   6   4      273.39      278.65      4.37 o 
  -1   6   4      642.46      641.90      7.50 o 
   0   6   4       11.65       14.59      2.07 o 
   1   6   4     1926.99     2065.50     14.42 o 
   2   6   4      145.84      159.50      6.16 o 
   3   6   4      700.11      709.56     10.12 o 
   4   6   4      122.10      135.91      5.39 o 
   5   6   4     2884.67     2827.77     27.74 o 
   6   6   4       10.14        9.57      3.75 o 
   7   6   4       54.98       56.78      7.86 o 
   8   6   4        3.66       -8.84      5.89 o 
   9   6   4      284.81      310.88     22.42 o 
 -10   7   4        0.53       -1.29     11.21 o 
  -9   7   4        8.64       14.03      8.08 o 
  -8   7   4        7.26       -1.12      4.77 o 
  -7   7   4       51.11       61.13      5.85 o 
  -6   7   4       17.46       14.33      3.13 o 
  -5   7   4       52.01       49.92      2.81 o 
  -4   7   4      327.84      329.43      5.05 o 
  -3   7   4        7.61        4.49      1.73 o 
  -2   7   4       18.13       22.02      2.07 o 
  -1   7   4       66.75       84.00      2.92 o 
   0   7   4       30.68       30.01      2.42 o 
   1   7   4      165.41      204.03      3.62 o 
   2   7   4       70.42       77.44      3.67 o 
   3   7   4        0.36        4.65      2.53 o 
   4   7   4       69.52       88.06      4.43 o 
   5   7   4      945.17      908.83     13.50 o 
   6   7   4       11.52        3.18      6.22 o 
   7   7   4       31.42       26.78      5.85 o 
   8   7   4        2.61        5.06      6.84 o 
   9   7   4      196.10      228.46     15.95 o 
 -10   8   4       78.93       91.48     12.04 o 
  -9   8   4       40.83       55.41      9.91 o 
  -8   8   4       26.48       32.11      5.64 o 
  -7   8   4      633.74      642.20     12.88 o 
  -6   8   4      667.90      683.88     11.44 o 
  -5   8   4       32.40       36.15      2.72 o 
  -4   8   4      167.14      167.74      5.36 o 
  -3   8   4      401.72      438.60      6.03 o 
  -2   8   4     4882.79     4806.22     34.21 o 
  -1   8   4        2.46        2.26      1.71 o 
   0   8   4     1229.55     1228.55     11.43 o 
   1   8   4      993.47     1108.95     10.32 o 
   2   8   4      273.55      262.82      5.78 o 
   3   8   4      160.25      194.07      7.03 o 
   4   8   4      253.14      253.20      8.34 o 
   5   8   4       17.35       14.47      3.55 o 
   6   8   4      193.16      188.17      9.18 o 
   7   8   4        0.01       -2.85      5.03 o 
   8   8   4       52.08       50.84      8.96 o 
   9   8   4        0.07        2.16      7.46 o 
 -10   9   4       20.97       21.56     13.37 o 
  -9   9   4        0.28        4.87      7.77 o 
  -8   9   4        4.02        5.09      6.51 o 
  -7   9   4      140.70      153.64      7.62 o 
  -6   9   4      265.12      256.00      6.42 o 
  -5   9   4        9.51        9.31      2.48 o 
  -4   9   4       11.72        7.63      2.27 o 
  -3   9   4     2223.09     2311.14     17.57 o 
  -2   9   4      264.64      231.29      8.17 o 
  -1   9   4     3417.70     3515.04     25.62 o 
   0   9   4      180.27      213.27      8.40 o 
   1   9   4     1266.39     1421.12     13.45 o 
   2   9   4      190.81      192.99      5.09 o 
   3   9   4       52.56       58.83      3.62 o 
   4   9   4       79.49       81.82      4.47 o 
   5   9   4     1360.20     1333.91     21.29 o 
   6   9   4      107.75      107.91     12.17 o 
   7   9   4      662.56      612.95     23.31 o 
   8   9   4        0.46       -5.00      5.13 o 
   9   9   4       18.70       16.43      8.21 o 
  -9  10   4       68.42       83.22     15.52 o 
  -8  10   4       66.52       75.83      8.29 o 
  -7  10   4       16.42       14.49      4.92 o 
  -6  10   4        1.97       -0.41      2.55 o 
  -5  10   4      234.68      230.52      5.46 o 
  -4  10   4      133.75      119.47      4.14 o 
  -3  10   4       61.67       64.20      4.53 o 
  -2  10   4      132.15      147.18      3.94 o 
  -1  10   4     1517.15     1608.62     14.25 o 
   0  10   4      162.64      186.96      6.38 o 
   1  10   4      190.73      191.00      4.69 o 
   2  10   4        0.00        0.77      1.69 o 
   3  10   4      118.81      123.72      5.35 o 
   4  10   4        5.86        3.10      4.39 o 
   5  10   4      637.58      612.59     14.27 o 
   6  10   4        1.12       -2.15      4.73 o 
   7  10   4       34.47       24.87      6.01 o 
   8  10   4       21.45       27.59      6.72 o 
   9  10   4       58.52       75.39     10.86 o 
  -9  11   4       58.96       71.57     15.09 o 
  -8  11   4       11.49        7.51      5.49 o 
  -7  11   4       96.55       92.10      7.91 o 
  -6  11   4      449.04      408.60      7.42 o 
  -5  11   4       71.12       63.85      3.65 o 
  -4  11   4      175.00      173.76      4.96 o 
  -3  11   4      308.49      291.15      6.64 o 
  -2  11   4     3800.34     3689.64     27.55 o 
  -1  11   4      100.31      114.62      4.35 o 
   0  11   4      212.26      243.82      7.19 o 
   1  11   4      295.99      341.30      5.94 o 
   2  11   4      835.54      838.20     14.08 o 
   3  11   4        4.50        2.88      3.97 o 
   4  11   4        0.57        3.60      4.25 o 
   5  11   4      236.04      213.61      9.45 o 
   6  11   4       98.83       90.75     12.55 o 
   7  11   4        9.66       -2.79      5.25 o 
   8  11   4        1.43       -3.68      5.39 o 
   9  11   4       57.93       73.87      8.88 o 
  -9  12   4        9.22       -4.74     11.21 o 
  -8  12   4       72.47       77.61     14.66 o 
  -7  12   4       64.24       79.05     18.11 o 
  -6  12   4      211.65      184.37      5.62 o 
  -5  12   4        0.40       -0.08      2.69 o 
  -4  12   4        0.10        1.31      2.18 o 
  -3  12   4       40.24       31.76      3.50 o 
  -2  12   4        6.61        4.85      2.63 o 
  -1  12   4       38.67       52.02      4.48 o 
   0  12   4       10.70       14.15      2.81 o 
   1  12   4      155.26      179.88      8.25 o 
   2  12   4       75.62       78.89      5.44 o 
   3  12   4       38.85       32.23      4.78 o 
   4  12   4       73.74       67.04      6.20 o 
   5  12   4      415.48      447.32     12.77 o 
   6  12   4       23.76       17.30      5.76 o 
   7  12   4       47.23       48.71      6.85 o 
   8  12   4        7.68        3.88      6.00 o 
  -9  13   4        4.10       -3.02     11.21 o 
  -8  13   4        1.77       -7.33     10.35 o 
  -7  13   4      127.53      124.98     10.31 o 
  -6  13   4      174.08      169.97      8.37 o 
  -5  13   4        8.80        4.32      2.24 o 
  -4  13   4        1.51       -4.13      2.76 o 
  -3  13   4       39.77       42.98      3.52 o 
  -2  13   4      307.52      316.04      9.02 o 
  -1  13   4      235.75      239.28      6.28 o 
   0  13   4       86.69      106.60      7.84 o 
   1  13   4      265.18      283.14      8.57 o 
   2  13   4      260.52      263.28      8.71 o 
   3  13   4      157.50      162.15      7.61 o 
   4  13   4      153.04      157.24      8.10 o 
   5  13   4       98.47       91.24      7.37 o 
   6  13   4       49.12       61.61      7.18 o 
   7  13   4        8.20       15.35      6.07 o 
   8  13   4       87.06       76.33      8.21 o 
  -9  14   4       53.45       57.78     15.95 o 
  -8  14   4       44.77       53.90     14.66 o 
  -7  14   4       27.75       21.14      7.35 o 
  -6  14   4       65.59       78.30      5.54 o 
  -5  14   4      125.01      112.58      5.38 o 
  -4  14   4       54.83       45.97      4.14 o 
  -3  14   4      208.75      202.92      6.19 o 
  -2  14   4      535.98      545.92      9.18 o 
  -1  14   4      725.19      709.25     10.48 o 
   0  14   4       40.16       52.75      3.98 o 
   1  14   4       14.01       16.90      4.19 o 
   2  14   4       39.19       39.70      4.81 o 
   3  14   4        0.01       -2.28      4.09 o 
   4  14   4       59.03       77.77      9.08 o 
   5  14   4       71.22       65.37     10.10 o 
   6  14   4      420.23      404.84     13.10 o 
   7  14   4        1.87       -1.31      5.29 o 
   8  14   4       13.19       11.24      6.66 o 
  -9  15   4       18.95        0.43     12.50 o 
  -8  15   4       23.23       14.23     12.50 o 
  -7  15   4       12.55        9.72      6.38 o 
  -6  15   4        0.50        1.89      2.99 o 
  -5  15   4       25.81       15.58      3.73 o 
  -4  15   4       11.43       11.38      3.57 o 
  -3  15   4      353.85      346.45      8.77 o 
  -2  15   4       82.91       85.32      4.51 o 
  -1  15   4     1898.42     1875.47     19.54 o 
   0  15   4        0.63       -1.94      2.83 o 
   1  15   4        5.98        7.47      3.36 o 
   2  15   4       11.84       16.90      4.47 o 
   3  15   4      217.16      173.11      8.19 o 
   4  15   4        4.53        0.09      4.87 o 
   5  15   4        8.54       -0.75      4.68 o 
   6  15   4       66.24       73.64     13.44 o 
   7  15   4       49.55       42.88      7.37 o 
   8  15   4       29.14       31.45      7.21 o 
  -8  16   4       24.86       45.27     14.66 o 
  -7  16   4       15.56       25.01     12.50 o 
  -6  16   4       57.99       56.01      5.46 o 
  -5  16   4       31.51       32.30      4.97 o 
  -4  16   4       37.83       27.16      4.08 o 
  -3  16   4       57.09       52.31      4.14 o 
  -2  16   4      210.03      203.20      6.47 o 
  -1  16   4      685.68      701.03     11.12 o 
   0  16   4     1167.41     1155.82     14.99 o 
   1  16   4       47.38       54.87      4.51 o 
   2  16   4       47.48       40.12      5.26 o 
   3  16   4      216.23      184.73      8.71 o 
   4  16   4      596.55      598.16     14.82 o 
   5  16   4      131.00      126.53     10.93 o 
   6  16   4      206.18      213.09     10.92 o 
   7  16   4       25.82       28.86      6.94 o 
   8  16   4       34.28       29.82      7.76 o 
  -8  17   4      274.37      355.28     26.73 o 
  -7  17   4       81.37       73.30     15.52 o 
  -6  17   4        5.36       12.69      5.07 o 
  -5  17   4      468.31      406.40      9.62 o 
  -4  17   4      237.42      217.50      8.44 o 
  -3  17   4       76.73       74.76      5.66 o 
  -2  17   4        2.17        9.32      3.32 o 
  -1  17   4      203.37      205.29      6.72 o 
   0  17   4       87.27      103.82      5.42 o 
   1  17   4       24.71       25.59      7.22 o 
   2  17   4       15.44       18.46      5.06 o 
   3  17   4        2.73       -0.75      4.36 o 
   4  17   4      535.03      536.98     14.23 o 
   5  17   4        0.81        4.27      5.50 o 
   6  17   4       95.32      109.80      8.94 o 
   7  17   4       74.30      107.88      9.38 o 
  -8  18   4      280.51      320.79     26.30 o 
  -7  18   4       36.85       36.65     14.23 o 
  -6  18   4       81.74       91.88      7.31 o 
  -5  18   4      608.71      525.18     11.11 o 
  -4  18   4        0.56       -0.46      3.93 o 
  -3  18   4       75.11       73.51      6.25 o 
  -2  18   4       11.42       12.68      4.22 o 
  -1  18   4      748.41      738.01     12.02 o 
   0  18   4      333.31      341.63      8.96 o 
   1  18   4       64.68       63.21      4.90 o 
   2  18   4       15.64       15.56      4.04 o 
   3  18   4       61.74       74.03      7.19 o 
   4  18   4       35.74       26.53      5.96 o 
   5  18   4      192.03      206.41     10.51 o 
   6  18   4       13.54        9.38      6.12 o 
   7  18   4       31.47       44.29      7.72 o 
  -7  19   4       14.81       28.46     13.80 o 
  -6  19   4        2.74       -5.14      6.30 o 
  -5  19   4       52.59       46.41      6.35 o 
  -4  19   4       12.86        7.42      4.44 o 
  -3  19   4      182.06      150.84      7.48 o 
  -2  19   4       13.60       14.19      4.48 o 
  -1  19   4      434.49      421.65      9.40 o 
   0  19   4       85.40       79.81      5.17 o 
   1  19   4      114.41      116.78      9.46 o 
   2  19   4        5.00        2.36      3.82 o 
   3  19   4       62.67       59.53      5.79 o 
   4  19   4      516.45      515.54     14.57 o 
   5  19   4      139.75      145.95      9.81 o 
   6  19   4       18.30       13.95      6.76 o 
   7  19   4      119.48      130.94     10.38 o 
  -7  20   4       14.85       19.40     14.23 o 
  -6  20   4       10.02       12.68     12.29 o 
  -5  20   4       10.44       14.50      4.84 o 
  -4  20   4        7.40       13.18      7.87 o 
  -3  20   4       32.76       37.19      5.17 o 
  -2  20   4       45.86       42.62      5.61 o 
  -1  20   4       33.33       41.25      8.41 o 
   0  20   4       23.38       23.91      4.79 o 
   1  20   4        4.77        8.39      3.98 o 
   2  20   4        2.18        2.83      4.04 o 
   3  20   4        0.12        1.59      4.20 o 
   4  20   4      120.30      134.25      8.88 o 
   5  20   4        4.14        2.94      6.79 o 
   6  20   4       26.15       25.26      7.00 o 
  -7  21   4       69.88       71.57     16.82 o 
  -6  21   4        1.94        4.11      7.35 o 
  -5  21   4       38.64       33.87      5.76 o 
  -4  21   4       64.15       65.27      6.47 o 
  -3  21   4       43.98       44.69      6.34 o 
  -2  21   4       66.10       58.19      5.84 o 
  -1  21   4        8.10       -3.66      5.82 o 
   0  21   4       92.27      100.08      7.02 o 
   1  21   4        9.88        8.12      4.23 o 
   2  21   4       21.75       26.42      4.82 o 
   3  21   4       38.59       31.80      5.25 o 
   4  21   4       17.36       14.99      5.03 o 
   5  21   4       10.37        4.95      6.15 o 
   6  21   4       33.74       38.31      7.71 o 
  -6  22   4       64.19       82.78     13.37 o 
  -5  22   4        0.01        2.87      7.05 o 
  -4  22   4       13.91        2.47      4.74 o 
  -3  22   4        7.29        9.03      4.85 o 
  -2  22   4       10.94       12.00      4.91 o 
  -1  22   4      134.71      139.86      9.92 o 
   0  22   4        2.62        4.76      4.89 o 
   1  22   4        1.01        2.30      7.66 o 
   2  22   4        9.71       11.74      4.43 o 
   3  22   4       19.82       22.85      5.12 o 
   4  22   4       54.52       59.23     11.51 o 
   5  22   4       31.78       34.40      6.13 o 
  -6  23   4       16.04       13.37      9.92 o 
  -5  23   4       36.58       33.54      7.15 o 
  -4  23   4      192.38      188.39      9.29 o 
  -3  23   4        0.02       -2.12      4.45 o 
  -2  23   4        8.86        5.47      4.78 o 
  -1  23   4        1.55        8.06      5.77 o 
   0  23   4      624.72      610.71     15.15 o 
   1  23   4       11.52        9.21      5.40 o 
   2  23   4       34.40       21.15      7.31 o 
   3  23   4       30.28       22.46      5.35 o 
   4  23   4       13.34       15.08      5.19 o 
   5  23   4        5.10        8.55      5.73 o 
  -5  24   4       10.60       18.43      7.24 o 
  -4  24   4      100.97      124.38      8.57 o 
  -3  24   4        1.16        2.70      5.11 o 
  -2  24   4       11.80       11.55      5.52 o 
  -1  24   4       32.75       43.34      7.01 o 
   0  24   4       32.38       38.89      8.41 o 
   1  24   4      124.99      136.63     13.81 o 
   2  24   4       22.97       23.13      6.28 o 
   3  24   4        0.22       -1.80      5.55 o 
   4  24   4      222.65      270.29     10.62 o 
  -4  25   4       11.60       31.43      6.31 o 
  -3  25   4       59.86       66.28      7.22 o 
  -2  25   4        9.98       10.59     12.44 o 
  -1  25   4        0.12        3.45      6.10 o 
   0  25   4       50.80       42.59      7.73 o 
   1  25   4        6.92        2.78      5.54 o 
   2  25   4       84.76       90.18      8.48 o 
   3  25   4        7.73       10.00      6.79 o 
   4  25   4       53.17       56.76      8.19 o 
  -3  26   4       18.44       20.89      6.42 o 
  -2  26   4      277.04      306.89     18.88 o 
  -1  26   4       10.75       18.20     12.72 o 
   0  26   4        5.87        4.99      8.41 o 
   1  26   4       22.14       23.14      6.86 o 
   2  26   4       13.98       13.61      6.77 o 
   3  26   4        1.17        1.07      5.92 o 
  -2  27   4      208.71      264.12     12.20 o 
  -1  27   4       18.40       20.70      7.46 o 
   0  27   4       38.05       59.89     12.07 o 
   1  27   4       14.79       22.27      7.46 o 
 -10   1   5       34.94       37.47      6.68 o 
  -9   1   5      136.42      156.47      8.40 o 
  -8   1   5      477.01      486.45     12.17 o 
  -7   1   5      698.65      679.46     13.31 o 
  -6   1   5       35.37       29.60      6.53 o 
  -5   1   5       10.03        5.49      4.03 o 
  -4   1   5      399.98      399.36      8.78 o 
  -3   1   5      946.65     1010.44     13.10 o 
  -2   1   5     1251.91     1246.94     11.66 o 
  -1   1   5     4523.41     4766.03     37.62 o 
   0   1   5     3358.20     3503.02     28.02 o 
   1   1   5      624.57      703.39      8.66 o 
   2   1   5        3.36        1.96      2.65 o 
   3   1   5      324.45      330.32     11.64 o 
   4   1   5      531.57      513.99     12.79 o 
   5   1   5        6.62        6.68      4.57 o 
   6   1   5        0.02        1.53      6.04 o 
   7   1   5        4.23       -1.08      5.18 o 
   8   1   5       27.91       33.01      7.16 o 
   9   1   5        4.46       14.23      7.01 o 
 -10   2   5        1.02       -0.04      5.59 o 
  -9   2   5        0.05        3.79      5.91 o 
  -8   2   5      593.97      583.89     13.20 o 
  -7   2   5      132.79      143.19      7.43 o 
  -6   2   5       83.21       76.19      5.93 o 
  -5   2   5      465.09      480.14     10.24 o 
  -4   2   5        2.00       -0.01      3.40 o 
  -3   2   5      903.05      941.69     12.72 o 
  -2   2   5      826.63      906.26      9.43 o 
  -1   2   5      735.54      750.16      7.49 o 
   0   2   5      195.46      198.61      4.60 o 
   1   2   5      203.81      209.89      5.27 o 
   2   2   5        0.90        1.13      2.10 o 
   3   2   5       48.81       57.05      3.49 o 
   4   2   5       96.96      101.34      6.69 o 
   5   2   5       19.44       14.82      4.97 o 
   6   2   5        1.28       -2.78      4.72 o 
   7   2   5        0.23       -1.10      5.02 o 
   8   2   5       10.11        8.37      6.24 o 
   9   2   5        0.24       -5.33      5.55 o 
 -10   3   5        7.84       13.10      5.96 o 
  -9   3   5       20.26       22.30      5.69 o 
  -8   3   5      629.11      612.39     14.62 o 
  -7   3   5       12.35       12.47      5.05 o 
  -6   3   5      242.35      256.85     12.51 o 
  -5   3   5      172.53      167.41      9.49 o 
  -4   3   5       30.75       35.14      2.46 o 
  -3   3   5       22.56       27.17      2.93 o 
  -2   3   5      490.95      464.92      4.79 o 
  -1   3   5        0.00       -0.62      2.09 o 
   0   3   5     3288.38     3334.15     22.13 o 
   1   3   5        4.75        5.09      1.82 o 
   2   3   5      236.03      255.26      5.66 o 
   3   3   5      115.04      141.15      5.87 o 
   4   3   5      342.07      316.51      8.79 o 
   5   3   5       33.36       28.00      5.46 o 
   6   3   5       15.65       13.55      5.39 o 
   7   3   5      186.87      176.74     11.43 o 
   8   3   5        0.54       -6.97      4.80 o 
   9   3   5       19.65        2.86      9.49 o 
 -10   4   5       11.37       14.63      6.85 o 
  -9   4   5      104.94      118.60      8.16 o 
  -8   4   5       78.23       98.63      7.72 o 
  -7   4   5        1.63       -3.29      4.34 o 
  -6   4   5        8.90       13.24      5.10 o 
  -5   4   5       66.82       81.41      3.45 o 
  -4   4   5      190.90      213.67      5.43 o 
  -3   4   5      129.20      117.71      2.93 o 
  -2   4   5       23.79       24.13      1.74 o 
  -1   4   5      450.75      438.93      6.14 o 
   0   4   5     1898.24     1996.30     14.77 o 
   1   4   5      317.58      367.12      5.59 o 
   2   4   5      298.88      311.79      6.31 o 
   3   4   5      108.22      133.60      7.32 o 
   4   4   5      659.91      675.71     18.54 o 
   5   4   5       25.74       21.28      6.03 o 
   6   4   5       55.54       53.29      6.62 o 
   7   4   5      110.11      111.60      8.11 o 
   8   4   5        0.26       -3.15      4.96 o 
   9   4   5       33.33       38.62      9.53 o 
 -10   5   5        3.13        1.21      8.21 o 
  -9   5   5       15.10       20.83      6.35 o 
  -8   5   5      129.67      147.82     11.41 o 
  -7   5   5        0.72        0.29      4.45 o 
  -6   5   5        9.07       11.03      4.50 o 
  -5   5   5        0.13        0.87      2.17 o 
  -4   5   5      576.51      606.83      7.00 o 
  -3   5   5       75.49       93.71      3.62 o 
  -2   5   5     1208.13     1243.41      9.60 o 
  -1   5   5      107.82      109.99      3.70 o 
   0   5   5        9.75        6.21      1.92 o 
   1   5   5      609.65      670.13      6.91 o 
   2   5   5      533.11      590.84      8.99 o 
   3   5   5      164.94      188.98      6.08 o 
   4   5   5      109.60      128.69      5.43 o 
   5   5   5       77.82       77.80      5.11 o 
   6   5   5      111.14       92.27      6.49 o 
   7   5   5       24.15        7.55      4.52 o 
   8   5   5       40.12       61.63     12.50 o 
   9   5   5      112.90      133.56     12.76 o 
 -10   6   5       39.57       41.55     11.43 o 
  -9   6   5       84.65       88.36      7.43 o 
  -8   6   5       31.65       29.74      5.68 o 
  -7   6   5       11.04       16.01      4.97 o 
  -6   6   5      420.11      413.33     10.45 o 
  -5   6   5        0.90       -1.32      2.34 o 
  -4   6   5      170.07      180.85      4.15 o 
  -3   6   5       18.34       22.09      2.99 o 
  -2   6   5     4509.06     4630.06     29.67 o 
  -1   6   5       10.74       12.29      2.31 o 
   0   6   5     1085.14     1096.32     10.23 o 
   1   6   5       86.07      107.80      3.25 o 
   2   6   5      505.33      506.41      8.33 o 
   3   6   5       11.48       12.95      3.42 o 
   4   6   5      468.40      470.81      9.29 o 
   5   6   5      218.30      209.95      7.25 o 
   6   6   5      405.24      368.30      9.68 o 
   7   6   5        1.44        7.21      6.61 o 
   8   6   5       67.30       53.50      9.39 o 
   9   6   5       34.48       67.81     14.23 o 
 -10   7   5      108.68      122.79     12.93 o 
  -9   7   5       30.37       32.48      6.21 o 
  -8   7   5       12.71       10.11      5.22 o 
  -7   7   5      120.02      132.13      7.47 o 
  -6   7   5      437.77      444.74     10.83 o 
  -5   7   5        7.99        6.25      2.08 o 
  -4   7   5        6.01        6.38      2.08 o 
  -3   7   5      318.99      329.43      5.39 o 
  -2   7   5     1484.97     1476.03     12.09 o 
  -1   7   5      396.04      361.38      5.53 o 
   0   7   5        9.35       12.80      2.30 o 
   1   7   5      119.81      101.64      3.14 o 
   2   7   5       14.02       15.03      2.75 o 
   3   7   5     1061.80     1068.35     13.46 o 
   4   7   5      299.13      312.36      7.82 o 
   5   7   5       55.32       57.72      4.78 o 
   6   7   5      321.12      318.38      9.11 o 
   7   7   5        0.10       -4.08      4.99 o 
   8   7   5       14.63        2.92      6.93 o 
   9   7   5       27.85       35.06      9.22 o 
 -10   8   5        0.03        4.65     10.35 o 
  -9   8   5       10.12       11.97      5.72 o 
  -8   8   5       38.59       37.56      6.07 o 
  -7   8   5      169.56      194.46     10.64 o 
  -6   8   5      228.38      234.45      8.71 o 
  -5   8   5        0.38       -3.07      2.05 o 
  -4   8   5      171.06      181.20      4.57 o 
  -3   8   5      160.58      145.22      4.62 o 
  -2   8   5      417.49      415.27      5.89 o 
  -1   8   5      818.55      763.19      8.19 o 
   0   8   5       90.14       85.99      3.56 o 
   1   8   5     1481.91     1694.44     12.98 o 
   2   8   5      322.08      338.91      6.99 o 
   3   8   5      412.17      507.48     15.06 o 
   4   8   5        9.66       12.06      3.29 o 
   5   8   5      430.35      394.38      9.18 o 
   6   8   5       83.73       64.90      6.66 o 
   7   8   5        0.08       -7.20      4.80 o 
   8   8   5       19.76       12.11      7.55 o 
   9   8   5       32.08       48.24     15.52 o 
  -9   9   5       63.22       68.68      8.36 o 
  -8   9   5       84.45       94.46      7.31 o 
  -7   9   5        1.14       -0.52      4.67 o 
  -6   9   5      767.49      744.73     13.84 o 
  -5   9   5        3.31       -1.49      2.18 o 
  -4   9   5       52.23       53.89      3.41 o 
  -3   9   5      113.39      111.92      4.11 o 
  -2   9   5     7209.97     6948.33     43.52 o 
  -1   9   5        1.01        0.87      1.83 o 
   0   9   5      216.30      172.19      4.91 o 
   1   9   5       20.47       28.64      2.46 o 
   2   9   5     1068.66     1062.81     12.60 o 
   3   9   5       12.20        8.67      2.84 o 
   4   9   5       42.72       48.61      4.12 o 
   5   9   5      923.39      886.01     17.57 o 
   6   9   5       10.74        7.30      5.29 o 
   7   9   5        8.82        6.82      5.51 o 
   8   9   5       88.82       72.81      9.88 o 
   9   9   5       90.56      141.64     13.20 o 
  -9  10   5       49.34       66.36     24.79 o 
  -8  10   5        3.51       -5.08      4.94 o 
  -7  10   5        6.31        2.28      4.86 o 
  -6  10   5       36.28       37.66      5.53 o 
  -5  10   5      373.53      335.03      6.23 o 
  -4  10   5       39.46       45.14      5.79 o 
  -3  10   5      392.69      417.34      8.37 o 
  -2  10   5      111.80      134.66      4.19 o 
  -1  10   5      211.06      211.14      4.51 o 
   0  10   5       16.64       25.89      4.31 o 
   1  10   5      198.08      207.13      4.62 o 
   2  10   5      105.16      113.68      4.51 o 
   3  10   5        8.40        4.82      3.05 o 
   4  10   5       43.89       38.45      5.47 o 
   5  10   5      480.76      470.49     13.18 o 
   6  10   5        3.19        4.78      5.79 o 
   7  10   5        2.88       -6.41      5.03 o 
   8  10   5        3.74       -5.29      5.40 o 
  -9  11   5       42.87       46.65     10.37 o 
  -8  11   5       27.01       22.23      6.62 o 
  -7  11   5       78.29       84.28      7.86 o 
  -6  11   5        1.40        1.77      5.12 o 
  -5  11   5       29.34       16.87      2.91 o 
  -4  11   5        0.08       -1.27      3.49 o 
  -3  11   5       11.82       14.82      2.75 o 
  -2  11   5      209.47      185.91      4.45 o 
  -1  11   5      230.68      216.80      4.67 o 
   0  11   5        2.56        1.22      2.62 o 
   1  11   5        1.30        2.54      2.55 o 
   2  11   5       66.25       67.43      3.56 o 
   3  11   5        2.75        7.25      4.11 o 
   4  11   5       62.55       71.73      6.43 o 
   5  11   5        0.07        2.87      4.87 o 
   6  11   5      173.81      182.41      9.86 o 
   7  11   5      108.53      113.17      9.09 o 
   8  11   5       11.70       13.29      6.69 o 
  -9  12   5      104.62      152.63     19.40 o 
  -8  12   5        9.03        8.74      6.22 o 
  -7  12   5      319.71      315.66     12.20 o 
  -6  12   5        3.97        0.07      5.50 o 
  -5  12   5       18.26       11.50      2.81 o 
  -4  12   5       51.64       64.76      3.90 o 
  -3  12   5      185.06      192.04      6.40 o 
  -2  12   5       19.21       18.35      2.46 o 
  -1  12   5       80.19       81.89      3.80 o 
   0  12   5       11.72        7.22      2.99 o 
   1  12   5        9.34        9.80      2.34 o 
   2  12   5       14.53       19.42      4.48 o 
   3  12   5        0.40       -0.50      4.13 o 
   4  12   5       68.69       62.36      6.32 o 
   5  12   5       14.16       29.39      5.54 o 
   6  12   5      505.67      459.63     13.76 o 
   7  12   5        3.81       -3.74      5.56 o 
   8  12   5      120.42       94.96      9.20 o 
  -9  13   5        7.05       27.59     13.80 o 
  -8  13   5       76.97       64.56      9.63 o 
  -7  13   5        3.81       18.50      6.26 o 
  -6  13   5      205.67      182.70     10.70 o 
  -5  13   5        0.02       -3.78      2.72 o 
  -4  13   5        0.72        2.05      2.69 o 
  -3  13   5       31.65       35.40      3.04 o 
  -2  13   5       69.28       68.68      3.76 o 
  -1  13   5        0.42        4.62      2.85 o 
   0  13   5       17.88       19.90      3.27 o 
   1  13   5       21.22       22.27      3.46 o 
   2  13   5       11.86       13.70      4.47 o 
   3  13   5       11.52        0.40      4.31 o 
   4  13   5      112.58       94.42      7.22 o 
   5  13   5       80.12       78.37      7.05 o 
   6  13   5        7.84        2.29      5.13 o 
   7  13   5       16.91       27.17      7.42 o 
   8  13   5        0.83        3.86      6.31 o 
  -9  14   5        2.23        4.74     12.07 o 
  -8  14   5       20.76       -3.02     10.78 o 
  -7  14   5      205.61      192.90     31.69 o 
  -6  14   5        4.32       -6.11      6.32 o 
  -5  14   5       71.61       67.40      4.28 o 
  -4  14   5        3.44        0.66      2.68 o 
  -3  14   5      477.32      476.65      8.79 o 
  -2  14   5        6.66        7.93      2.86 o 
  -1  14   5      206.19      208.50      6.38 o 
   0  14   5        1.06        1.38      2.95 o 
   1  14   5        0.67       -3.37      3.72 o 
   2  14   5        0.54       -3.31      3.92 o 
   3  14   5        4.86       10.35      4.69 o 
   4  14   5      122.28      147.38      8.51 o 
   5  14   5       59.16       56.60      6.75 o 
   6  14   5       55.86       54.33      8.13 o 
   7  14   5        7.45        1.33      5.71 o 
   8  14   5      113.99      124.97     10.23 o 
  -8  15   5       17.40       23.28     13.80 o 
  -7  15   5       11.62       22.79      7.86 o 
  -6  15   5       66.85       72.77      9.12 o 
  -5  15   5       79.15       68.80      8.17 o 
  -4  15   5      576.02      517.41      8.84 o 
  -3  15   5       72.00       70.24      5.54 o 
  -2  15   5        1.93        3.28      3.36 o 
  -1  15   5       63.43       67.20      5.58 o 
   0  15   5        5.49        7.97      3.30 o 
   1  15   5        0.06       -0.20      3.99 o 
   2  15   5        6.36       10.45      4.68 o 
   3  15   5        8.52        7.78      4.56 o 
   4  15   5      854.83      810.20     16.99 o 
   5  15   5       12.93       17.84      5.91 o 
   6  15   5      143.95      133.14     17.05 o 
   7  15   5       50.53       56.14      7.86 o 
  -8  16   5      144.12      180.23     21.13 o 
  -7  16   5       29.63       42.44      8.70 o 
  -6  16   5       91.25       80.53      9.94 o 
  -5  16   5       18.07        9.34      3.49 o 
  -4  16   5      184.86      152.31      6.50 o 
  -3  16   5      317.08      310.63      7.91 o 
  -2  16   5       19.53       14.58      3.49 o 
  -1  16   5      315.33      315.73      7.95 o 
   0  16   5      683.97      691.30     11.59 o 
   1  16   5       15.85        9.23      3.55 o 
   2  16   5      110.14       78.28      6.50 o 
   3  16   5       11.41       29.81      5.44 o 
   4  16   5       15.27       17.22      5.63 o 
   5  16   5        3.02        3.75      5.43 o 
   6  16   5        1.47        2.08      5.44 o 
   7  16   5       36.76       54.64     10.34 o 
  -8  17   5       62.70       84.51     18.11 o 
  -7  17   5       44.60       77.03     10.36 o 
  -6  17   5        4.95       12.44      7.24 o 
  -5  17   5       42.49       27.29      4.29 o 
  -4  17   5        0.14        0.12      3.84 o 
  -3  17   5        4.57        1.67      4.11 o 
  -2  17   5       54.89       65.54      6.54 o 
  -1  17   5      659.84      576.91     11.32 o 
   0  17   5       26.21       30.77      4.16 o 
   1  17   5       11.17        5.86      3.70 o 
   2  17   5        2.02        4.37      4.36 o 
   3  17   5      433.52      386.13     19.67 o 
   4  17   5      615.27      638.25     15.92 o 
   5  17   5       19.82       16.45      9.37 o 
   6  17   5       71.20       75.55      9.07 o 
   7  17   5        8.24       11.80      6.88 o 
  -8  18   5        0.33       -2.59     12.94 o 
  -7  18   5        1.32       -3.45     12.94 o 
  -6  18   5       19.10       26.59     13.15 o 
  -5  18   5       35.15       34.28      5.48 o 
  -4  18   5        0.89       -3.83      4.99 o 
  -3  18   5       39.67       39.83      4.91 o 
  -2  18   5       39.65       49.03      4.37 o 
  -1  18   5      133.33      139.52      6.22 o 
   0  18   5      878.85      883.67     13.80 o 
   1  18   5        7.25       -1.71      3.63 o 
   2  18   5      162.67      154.67      7.10 o 
   3  18   5      104.89       95.36      7.53 o 
   4  18   5     2056.16     1969.04     29.32 o 
   5  18   5       38.05       39.61      7.81 o 
   6  18   5       50.72       57.47     10.29 o 
   7  18   5       89.67      105.14     12.62 o 
  -7  19   5        1.41       -4.74     12.07 o 
  -6  19   5        4.26       10.91      7.66 o 
  -5  19   5      132.31      119.21      8.15 o 
  -4  19   5        2.00        5.15      4.22 o 
  -3  19   5       27.42       13.88      4.78 o 
  -2  19   5       65.94       45.28      5.55 o 
  -1  19   5      538.76      528.15     10.94 o 
   0  19   5        5.20        6.87      3.84 o 
   1  19   5      132.11      117.63      6.38 o 
   2  19   5       12.28        9.92      4.23 o 
   3  19   5        0.40       -3.86      4.78 o 
   4  19   5        7.65        9.90      5.85 o 
   5  19   5        8.90        5.12      5.88 o 
   6  19   5        2.13       -6.83      5.99 o 
  -7  20   5       73.96       93.56     18.54 o 
  -6  20   5        1.72       -6.57     11.64 o 
  -5  20   5        2.83        2.70      6.11 o 
  -4  20   5       44.50       43.70      9.21 o 
  -3  20   5        0.00        3.49      4.26 o 
  -2  20   5        6.04       10.02      4.65 o 
  -1  20   5      485.41      507.99     14.75 o 
   0  20   5       12.35       13.74      4.20 o 
   1  20   5        1.73       -5.56      3.71 o 
   2  20   5        0.48        9.52      4.22 o 
   3  20   5      273.40      254.20      9.43 o 
   4  20   5      105.70      117.32      8.82 o 
   5  20   5       10.66       15.09      6.21 o 
   6  20   5       14.33       18.49      7.31 o 
  -6  21   5       11.16       18.11     13.37 o 
  -5  21   5       26.10       23.97      7.04 o 
  -4  21   5       44.92       54.88      6.10 o 
  -3  21   5       15.59       12.32      5.44 o 
  -2  21   5       28.27       18.28      5.29 o 
  -1  21   5        0.93       10.05      5.28 o 
   0  21   5        8.39        7.29      4.70 o 
   1  21   5        1.21       -0.56      3.89 o 
   2  21   5       91.07       92.58      6.47 o 
   3  21   5       69.32       78.63     10.08 o 
   4  21   5        9.08        5.88      4.95 o 
   5  21   5        5.36        4.99      5.94 o 
  -6  22   5       29.19       56.48     16.82 o 
  -5  22   5        1.07       -6.17      6.11 o 
  -4  22   5       25.62       22.78      5.40 o 
  -3  22   5       14.72       19.83      9.35 o 
  -2  22   5       91.42       77.02      6.88 o 
  -1  22   5       64.94       63.69      7.46 o 
   0  22   5       98.96       95.91     10.21 o 
   1  22   5       10.72       12.16      4.58 o 
   2  22   5       74.55       71.84      6.29 o 
   3  22   5       61.04       86.26      6.85 o 
   4  22   5       25.65       15.52      5.56 o 
   5  22   5        0.11        0.71      6.22 o 
  -5  23   5        9.77       18.23     11.21 o 
  -4  23   5        8.78        8.52      5.36 o 
  -3  23   5        0.46        7.53      5.03 o 
  -2  23   5        7.73       -0.03      9.46 o 
  -1  23   5      242.04      191.07     11.13 o 
   0  23   5        3.59       -0.88      5.80 o 
   1  23   5       90.65       90.21      7.75 o 
   2  23   5        5.29        9.34      4.86 o 
   3  23   5       72.76       60.18      9.71 o 
   4  23   5       34.07       35.06      8.13 o 
  -5  24   5        4.16        0.86      9.05 o 
  -4  24   5       34.76       39.15      6.36 o 
  -3  24   5        2.36       -5.20      8.63 o 
  -2  24   5        0.20        6.03      5.79 o 
  -1  24   5        1.57        5.39      5.79 o 
   0  24   5      166.28      156.78      9.34 o 
   1  24   5        1.75        0.05      5.44 o 
   2  24   5        0.45        0.86      5.73 o 
   3  24   5       10.63       21.46      5.77 o 
   4  24   5       32.15       29.82      6.34 o 
  -4  25   5        6.68        5.28      5.68 o 
  -3  25   5       33.99       44.78      7.01 o 
  -2  25   5       20.15       25.50      6.45 o 
  -1  25   5        1.16       -9.64      6.68 o 
   0  25   5        3.90       18.34      9.05 o 
   1  25   5        1.84       -4.15      7.28 o 
   2  25   5      248.37      282.50     12.57 o 
   3  25   5       90.04       95.01      9.21 o 
  -3  26   5      165.47      200.46     10.51 o 
  -2  26   5        0.15       -7.77      5.49 o 
  -1  26   5      225.85      270.86     16.60 o 
   0  26   5        4.61        2.29      6.55 o 
   1  26   5        6.92       16.49      6.61 o 
   2  26   5       11.22       17.37      6.97 o 
  -1  27   5        0.41       11.69      7.55 o 
   0  27   5        5.73        1.03      6.51 o 
 -10   0   6        6.89        4.10      8.54 o 
  -9   0   6       35.22       31.26      8.84 o 
  -8   0   6       17.46       18.84      7.77 o 
  -7   0   6      305.75      285.19     13.87 o 
  -6   0   6        9.36        6.73      6.55 o 
  -5   0   6      404.18      370.89     23.28 o 
  -4   0   6        7.08        2.56      5.28 o 
  -3   0   6      374.74      375.44     12.20 o 
  -2   0   6        1.65       -3.30      6.90 o 
  -1   0   6     1189.57     1291.03     25.01 o 
   0   0   6     2229.85     2309.00     23.97 o 
   1   0   6       93.41      117.44      5.94 o 
   2   0   6        0.02        1.97      3.50 o 
   3   0   6       28.49       20.66      4.41 o 
   4   0   6     1256.08     1223.23     30.18 o 
   5   0   6      800.39      783.87     25.01 o 
   6   0   6      103.56      104.77     12.07 o 
   7   0   6       12.51        9.92      8.62 o 
   8   0   6      172.82      189.71     16.82 o 
   9   0   6        1.69       -3.88      9.05 o 
 -10   1   6       79.20       87.77      8.03 o 
  -9   1   6       11.49       15.21      5.80 o 
  -8   1   6      351.92      351.57     11.04 o 
  -7   1   6        1.67        1.02      4.62 o 
  -6   1   6        5.47        6.61      4.45 o 
  -5   1   6        0.54       -5.23      3.89 o 
  -4   1   6       12.65       18.66      4.17 o 
  -3   1   6      399.89      449.75     10.83 o 
  -2   1   6      360.49      358.58      5.83 o 
  -1   1   6     1042.70     1140.76     13.37 o 
   0   1   6     2506.31     2578.57     20.04 o 
   1   1   6      369.22      436.54      7.32 o 
   2   1   6        0.37        2.00      2.40 o 
   3   1   6       56.37       48.15      3.99 o 
   4   1   6       64.58       71.92      8.41 o 
   5   1   6      151.64      133.96      8.52 o 
   6   1   6      128.23      115.02      8.83 o 
   7   1   6       99.20      110.33      9.13 o 
   8   1   6        7.91       -2.47      6.24 o 
   9   1   6        4.95        4.53      7.32 o 
 -10   2   6       22.83       27.50      6.67 o 
  -9   2   6        2.65       -1.22      5.31 o 
  -8   2   6      448.63      460.55     12.29 o 
  -7   2   6      121.31      121.76      7.38 o 
  -6   2   6       57.15       50.85      5.63 o 
  -5   2   6       33.74       26.77      4.72 o 
  -4   2   6      447.51      456.81      9.96 o 
  -3   2   6      197.85      219.57      7.21 o 
  -2   2   6      676.60      784.83     10.04 o 
  -1   2   6      260.53      273.41      5.65 o 
   0   2   6        0.06       -2.47      2.13 o 
   1   2   6      452.38      499.47      7.02 o 
   2   2   6      192.12      190.87      5.26 o 
   3   2   6      343.99      306.21      7.21 o 
   4   2   6     2158.64     2025.99     29.41 o 
   5   2   6      288.38      279.58     13.15 o 
   6   2   6      294.82      280.01     11.88 o 
   7   2   6        6.37       17.89      6.10 o 
   8   2   6        0.78       -0.18      6.07 o 
   9   2   6       54.89       86.30     11.29 o 
 -10   3   6       55.61       64.71      8.71 o 
  -9   3   6       72.06       78.54      7.54 o 
  -8   3   6       44.88       39.98      6.22 o 
  -7   3   6      358.41      356.74     10.61 o 
  -6   3   6       16.92       13.54      4.85 o 
  -5   3   6       65.47       80.45      5.81 o 
  -4   3   6      160.69      169.62      6.79 o 
  -3   3   6     2322.16     2324.69     19.45 o 
  -2   3   6       90.57       92.18      3.07 o 
  -1   3   6     1188.03     1203.57     10.72 o 
   0   3   6       18.21       29.21      2.46 o 
   1   3   6      248.13      263.86      4.88 o 
   2   3   6      164.11      185.82      5.10 o 
   3   3   6        1.19        8.49      2.45 o 
   4   3   6      897.32      842.52     17.18 o 
   5   3   6      118.35      116.89      8.21 o 
   6   3   6       16.66       14.00      5.77 o 
   7   3   6       94.78       98.03      8.83 o 
   8   3   6      175.23      231.57     11.10 o 
   9   3   6        0.70       -5.39      7.65 o 
 -10   4   6        6.36       11.32      6.46 o 
  -9   4   6      125.90      129.30      8.40 o 
  -8   4   6     1040.43     1070.06     18.20 o 
  -7   4   6      102.67      106.55      7.05 o 
  -6   4   6       32.92       41.20      6.15 o 
  -5   4   6        1.58       -1.55      4.13 o 
  -4   4   6      841.19      917.07     10.48 o 
  -3   4   6      104.56       94.03      3.09 o 
  -2   4   6      236.39      218.97      4.34 o 
  -1   4   6        1.28        5.06      2.22 o 
   0   4   6      624.27      739.89      8.32 o 
   1   4   6     1147.05     1207.25      9.90 o 
   2   4   6     1487.70     1601.49     33.67 o 
   3   4   6        0.53       -1.37      2.66 o 
   4   4   6      134.32      162.51     14.23 o 
   5   4   6      235.68      204.18      9.82 o 
   6   4   6      327.05      327.76     18.54 o 
   7   4   6        0.07        3.24      6.15 o 
   8   4   6      101.93      102.63     12.94 o 
   9   4   6        2.55        6.34     12.50 o 
 -10   5   6       19.84       20.11      8.03 o 
  -9   5   6        6.01        8.48      5.77 o 
  -8   5   6       67.53       62.12      6.68 o 
  -7   5   6       43.94       48.73      5.96 o 
  -6   5   6       19.62       26.44      5.09 o 
  -5   5   6       78.28       80.55      8.07 o 
  -4   5   6     1075.43     1117.33     14.85 o 
  -3   5   6       86.43      100.39      3.21 o 
  -2   5   6     2300.96     2444.46     16.40 o 
  -1   5   6        0.76       -1.58      2.09 o 
   0   5   6      131.63      143.80      4.63 o 
   1   5   6      132.45      148.23      4.20 o 
   2   5   6      443.42      468.76      6.82 o 
   3   5   6      297.82      318.71      7.59 o 
   4   5   6      496.38      496.22     10.07 o 
   5   5   6       71.12       61.26      4.97 o 
   6   5   6       14.50       10.56      4.08 o 
   7   5   6      104.66      102.71     10.56 o 
   8   5   6       14.07        0.18      8.84 o 
   9   5   6       32.52       71.87     21.13 o 
 -10   6   6        5.99       11.71      6.45 o 
  -9   6   6      504.93      537.31     13.99 o 
  -8   6   6        1.19       -0.64      5.15 o 
  -7   6   6      345.78      356.49     16.14 o 
  -6   6   6       65.34       73.59      6.29 o 
  -5   6   6      287.64      293.77      9.05 o 
  -4   6   6        0.18       -0.60      2.74 o 
  -3   6   6       64.82       73.49      3.14 o 
  -2   6   6      667.10      663.15      7.23 o 
  -1   6   6      248.73      256.54      4.91 o 
   0   6   6       23.41       27.12      2.49 o 
   1   6   6      225.99      211.67      4.34 o 
   2   6   6      451.78      464.79      6.69 o 
   3   6   6       96.54       96.55      4.94 o 
   4   6   6      355.83      340.71      8.62 o 
   5   6   6        0.02        2.59      4.05 o 
   6   6   6      127.65      115.78      7.35 o 
   7   6   6       96.73      109.26     10.49 o 
   8   6   6      207.73      239.23     14.67 o 
 -10   7   6       32.88       27.67     16.82 o 
  -9   7   6       70.68       77.18      7.52 o 
  -8   7   6        9.57        4.48      5.25 o 
  -7   7   6       16.11       10.62      5.17 o 
  -6   7   6      240.61      227.07      8.77 o 
  -5   7   6       98.56      108.11      6.56 o 
  -4   7   6        2.16        0.93      1.98 o 
  -3   7   6      131.97      137.74      4.28 o 
  -2   7   6     1374.53     1373.28     11.77 o 
  -1   7   6      376.09      335.76      5.63 o 
   0   7   6        0.43        2.86      2.08 o 
   1   7   6       57.38       61.51      2.77 o 
   2   7   6      203.86      202.76      6.12 o 
   3   7   6      133.89      130.20      5.48 o 
   4   7   6        0.04       -4.15      2.98 o 
   5   7   6      169.80      167.05      6.81 o 
   6   7   6      137.53      137.69      8.82 o 
   7   7   6       98.08       98.44     10.35 o 
   8   7   6       68.92       73.55     10.55 o 
  -9   8   6       13.48       20.92      6.25 o 
  -8   8   6      152.68      170.95      8.81 o 
  -7   8   6      153.14      163.46      8.24 o 
  -6   8   6       66.30       59.91      5.99 o 
  -5   8   6       46.07       36.60      5.31 o 
  -4   8   6      358.55      367.15      6.13 o 
  -3   8   6        2.86        5.14      2.22 o 
  -2   8   6      677.32      701.18      8.04 o 
  -1   8   6       38.11       43.16      2.99 o 
   0   8   6       29.94       32.94      2.77 o 
   1   8   6        1.75        2.90      1.99 o 
   2   8   6       52.35       47.85      3.76 o 
   3   8   6      637.54      657.18     10.78 o 
   4   8   6      232.54      250.13      7.63 o 
   5   8   6      867.88      854.31     17.47 o 
   6   8   6       14.92       19.83      5.73 o 
   7   8   6       35.37       33.42      6.64 o 
   8   8   6       27.29       24.69      8.59 o 
  -9   9   6        7.95       -8.15      5.43 o 
  -8   9   6       65.10       64.41      7.00 o 
  -7   9   6      334.58      318.21     10.49 o 
  -6   9   6        0.02       -2.24      5.10 o 
  -5   9   6      105.68      106.48      6.73 o 
  -4   9   6       48.52       39.51      3.52 o 
  -3   9   6        8.68        7.99      2.43 o 
  -2   9   6        7.54        4.87      2.12 o 
  -1   9   6      156.90      132.62      4.63 o 
   0   9   6       40.82       36.87      2.94 o 
   1   9   6      179.18      159.21      4.06 o 
   2   9   6       20.64       21.08      3.15 o 
   3   9   6       96.84      117.87      5.38 o 
   4   9   6       12.35        8.39      5.13 o 
   5   9   6      145.51      148.21      8.62 o 
   6   9   6       25.81       29.18      6.25 o 
   7   9   6       74.81       64.38      7.66 o 
   8   9   6       30.26       33.07      8.83 o 
  -9  10   6       72.24       69.68     16.13 o 
  -8  10   6       60.11       53.47      6.78 o 
  -7  10   6       34.02       32.32      5.94 o 
  -6  10   6       21.43       18.42      5.27 o 
  -5  10   6       16.51        3.89      5.03 o 
  -4  10   6        5.23        2.64      3.23 o 
  -3  10   6       51.75       34.69      3.07 o 
  -2  10   6       21.61       28.16      2.54 o 
  -1  10   6      380.44      367.61      5.82 o 
   0  10   6       83.79       76.00      3.71 o 
   1  10   6      162.97      168.04      5.66 o 
   2  10   6        1.38       -0.33      2.64 o 
   3  10   6        9.61       16.51      4.71 o 
   4  10   6      108.93      122.52      7.63 o 
   5  10   6      778.07      727.87     16.48 o 
   6  10   6       97.51      108.93      8.13 o 
   7  10   6       22.46       14.81      6.20 o 
   8  10   6        0.89      -10.24      6.93 o 
  -9  11   6       90.44      112.71     10.01 o 
  -8  11   6       37.36       44.92      7.69 o 
  -7  11   6      190.09      175.84     10.11 o 
  -6  11   6       84.58       70.74      7.37 o 
  -5  11   6       84.51       82.22      7.37 o 
  -4  11   6       17.21       18.75      3.04 o 
  -3  11   6      212.44      206.88      5.57 o 
  -2  11   6      229.21      211.95      5.39 o 
  -1  11   6        0.01       -0.18      2.14 o 
   0  11   6       24.58       27.09      3.44 o 
   1  11   6        3.38        2.25      2.28 o 
   2  11   6       28.00       42.29      5.13 o 
   3  11   6       10.32        6.65      4.34 o 
   4  11   6        1.67       -2.79      4.47 o 
   5  11   6      659.69      680.17     28.10 o 
   6  11   6       20.73       35.88      6.45 o 
   7  11   6       30.37       30.80      6.76 o 
   8  11   6       17.47       12.93      6.69 o 
  -9  12   6       91.72      124.39     19.19 o 
  -8  12   6        3.41        6.57      6.38 o 
  -7  12   6       69.38       61.15      7.64 o 
  -6  12   6       34.65       27.93      6.37 o 
  -5  12   6        9.41        2.94      5.31 o 
  -4  12   6       26.12       24.18      3.62 o 
  -3  12   6      354.42      348.52     10.94 o 
  -2  12   6      126.14      114.08      4.16 o 
  -1  12   6       57.76       64.28      3.31 o 
   0  12   6       97.35       94.56      4.83 o 
   1  12   6      216.28      215.66      5.20 o 
   2  12   6       12.39       17.19      4.43 o 
   3  12   6        9.68       12.34      4.54 o 
   4  12   6        2.45        0.39      4.68 o 
   5  12   6       21.10       25.61      5.85 o 
   6  12   6       39.75       46.46      6.91 o 
   7  12   6        1.06       -0.60      6.24 o 
   8  12   6        0.06       -4.94      5.88 o 
  -9  13   6        0.03       -3.45     12.50 o 
  -8  13   6       34.79       20.01      8.17 o 
  -7  13   6      380.71      337.13     13.21 o 
  -6  13   6      175.66      169.74     18.33 o 
  -5  13   6      441.72      365.64      9.58 o 
  -4  13   6       21.98       11.30      3.09 o 
  -3  13   6      215.58      199.53     10.36 o 
  -2  13   6        1.88        2.29      2.42 o 
  -1  13   6      825.80      771.35     10.64 o 
   0  13   6       30.06       38.45      5.87 o 
   1  13   6        0.29       -3.53      3.18 o 
   2  13   6        0.31       -1.56      4.17 o 
   3  13   6      287.48      264.20      9.87 o 
   4  13   6       48.51       59.19      6.85 o 
   5  13   6        7.13       -1.65      5.88 o 
   6  13   6       40.78       32.09      7.97 o 
   7  13   6        1.56       -3.47      8.34 o 
  -8  14   6       62.61       62.85     10.13 o 
  -7  14   6       38.19       35.63      9.01 o 
  -6  14   6      401.49      375.74     13.18 o 
  -5  14   6        3.54        6.66      4.00 o 
  -4  14   6       69.32       75.69      4.44 o 
  -3  14   6      259.66      219.82     10.87 o 
  -2  14   6     1264.83     1214.34     12.59 o 
  -1  14   6      108.88      104.81      4.40 o 
   0  14   6      260.05      241.29      6.52 o 
   1  14   6        9.46        5.73      4.25 o 
   2  14   6      206.14      214.24      9.10 o 
   3  14   6        7.87       -1.12      4.44 o 
   4  14   6       32.48       31.39      5.96 o 
   5  14   6        8.60        2.83      6.55 o 
   6  14   6       65.97       57.47      7.43 o 
   7  14   6        0.39       11.52      9.42 o 
  -8  15   6        4.66       -2.60      7.77 o 
  -7  15   6       33.63       48.68     14.23 o 
  -6  15   6        3.38        9.42      7.43 o 
  -5  15   6       13.87       10.46      4.35 o 
  -4  15   6       94.96       85.00      5.09 o 
  -3  15   6      743.69      658.03     10.05 o 
  -2  15   6      163.58      159.97      8.55 o 
  -1  15   6      192.87      186.62      5.56 o 
   0  15   6      143.70      144.59      5.43 o 
   1  15   6      100.62       96.18      6.62 o 
   2  15   6      220.66      194.75      8.78 o 
   3  15   6      497.71      467.30     12.94 o 
   4  15   6       54.54       62.21      6.88 o 
   5  15   6       81.68       85.07      8.10 o 
   6  15   6       16.52       11.68      5.96 o 
   7  15   6        0.03        2.90      5.80 o 
  -8  16   6       29.13       19.83     14.66 o 
  -7  16   6      159.13      152.24     12.71 o 
  -6  16   6       21.08        9.24      7.24 o 
  -5  16   6       20.24       19.72      5.21 o 
  -4  16   6       67.30       61.86      5.10 o 
  -3  16   6      447.49      391.31      8.17 o 
  -2  16   6       20.14       22.76      3.37 o 
  -1  16   6       31.30       29.37      3.42 o 
   0  16   6       94.45       92.64      4.85 o 
   1  16   6      201.11      199.31      8.69 o 
   2  16   6       45.66       38.90      5.80 o 
   3  16   6      165.70      133.88     12.15 o 
   4  16   6      166.90      164.38      9.37 o 
   5  16   6        7.08       -2.65      5.40 o 
   6  16   6        0.04       -0.25      5.95 o 
   7  16   6        9.14       18.82      8.17 o 
  -8  17   6       40.97       37.94     15.52 o 
  -7  17   6        6.86       18.12      9.27 o 
  -6  17   6        9.97       20.03     11.86 o 
  -5  17   6        3.37        6.69      5.03 o 
  -4  17   6       53.01       54.94      4.96 o 
  -3  17   6       46.33       48.92      6.19 o 
  -2  17   6       43.68       43.34      4.12 o 
  -1  17   6      105.37      105.62      4.85 o 
   0  17   6       17.16       10.07      3.49 o 
   1  17   6        6.68        6.10      3.93 o 
   2  17   6      339.05      315.98     13.23 o 
   3  17   6       57.94       42.05      6.26 o 
   4  17   6       73.10       80.71      7.68 o 
   5  17   6        4.40       -1.39      5.39 o 
   6  17   6        0.18       -3.63      5.77 o 
  -7  18   6        0.98       -0.96      9.27 o 
  -6  18   6        1.74       -1.11      7.24 o 
  -5  18   6       97.06       83.73     10.49 o 
  -4  18   6        7.97        5.37      3.76 o 
  -3  18   6       12.96       10.22      4.21 o 
  -2  18   6       18.86       21.27      5.23 o 
  -1  18   6       94.02       92.52      4.65 o 
   0  18   6        0.18       11.52      4.02 o 
   1  18   6        0.20       -5.60      3.73 o 
   2  18   6        2.34        3.27      4.81 o 
   3  18   6       27.96       30.49      6.13 o 
   4  18   6       14.67       17.29      5.90 o 
   5  18   6       32.68       48.95      9.10 o 
   6  18   6        0.14       -8.15      5.76 o 
  -7  19   6       10.33       13.37     14.23 o 
  -6  19   6        0.08       -1.92     11.64 o 
  -5  19   6       75.76       70.60     22.42 o 
  -4  19   6        3.72        7.83      4.22 o 
  -3  19   6      236.51      198.89      7.83 o 
  -2  19   6       94.26       75.28      4.87 o 
  -1  19   6     1240.76     1190.80     16.63 o 
   0  19   6       24.67       34.94      5.86 o 
   1  19   6       31.49       25.42      4.45 o 
   2  19   6       39.31       35.23      6.29 o 
   3  19   6      101.79       90.78      7.78 o 
   4  19   6      186.17      186.75     10.58 o 
   5  19   6       15.98       10.58      6.25 o 
   6  19   6       14.92        0.15      8.30 o 
  -6  20   6        0.13       -5.55     14.01 o 
  -5  20   6       11.04       22.15      8.28 o 
  -4  20   6       10.06        5.37      4.31 o 
  -3  20   6       17.64       15.04      7.16 o 
  -2  20   6       15.79       20.87      5.29 o 
  -1  20   6        4.96        8.19      3.98 o 
   0  20   6       27.85       34.32      4.86 o 
   1  20   6       18.36       18.52      4.45 o 
   2  20   6        8.73        4.33      4.48 o 
   3  20   6        0.30       -3.64      5.44 o 
   4  20   6       16.56        9.59      5.96 o 
   5  20   6        0.28       -4.81      6.21 o 
  -6  21   6        3.60        3.21      8.28 o 
  -5  21   6       26.48       10.14      8.35 o 
  -4  21   6        0.00       -3.52      6.11 o 
  -3  21   6       49.46       44.10      5.26 o 
  -2  21   6        2.54        3.04      4.68 o 
  -1  21   6      180.21      188.69      9.17 o 
   0  21   6        4.95        9.62      4.23 o 
   1  21   6      280.15      276.58     10.89 o 
   2  21   6        7.01       16.79      4.74 o 
   3  21   6        2.94        6.24      4.89 o 
   4  21   6        4.94        8.86      6.19 o 
   5  21   6       22.55       12.68      6.77 o 
  -5  22   6       11.05       20.89     11.64 o 
  -4  22   6       70.26       83.19     13.71 o 
  -3  22   6       66.30       81.68      6.32 o 
  -2  22   6       25.17       17.76      5.48 o 
  -1  22   6      147.57      136.50      8.34 o 
   0  22   6      173.37      188.61      9.60 o 
   1  22   6        6.73       -0.09      5.29 o 
   2  22   6       85.40      102.45      7.09 o 
   3  22   6       60.22       54.80      9.15 o 
   4  22   6       98.92      107.11      7.93 o 
  -5  23   6        8.56       15.52      9.09 o 
  -4  23   6       27.24       28.90      6.58 o 
  -3  23   6        1.54       -1.48      5.05 o 
  -2  23   6       30.02       28.62      6.10 o 
  -1  23   6       76.25       68.64      7.26 o 
   0  23   6        9.81       16.97      6.01 o 
   1  23   6        4.25        3.17      6.16 o 
   2  23   6       35.14       34.56      5.72 o 
   3  23   6      370.55      355.16     11.55 o 
   4  23   6       27.16       38.45      6.43 o 
  -4  24   6       43.74       53.05      7.93 o 
  -3  24   6        7.17        2.35     10.83 o 
  -2  24   6        2.12        6.02      5.40 o 
  -1  24   6      263.05      288.02     16.06 o 
   0  24   6       23.07       13.17      6.14 o 
   1  24   6       27.26       15.97      5.98 o 
   2  24   6        8.55       17.90      6.60 o 
   3  24   6      358.80      380.68     14.75 o 
  -3  25   6       34.40       43.06      7.07 o 
  -2  25   6       89.52       86.39      8.16 o 
  -1  25   6       19.07       19.69      6.44 o 
   0  25   6        4.35       -2.08      6.49 o 
   1  25   6       58.24       58.36     11.55 o 
   2  25   6       16.41       28.06      7.82 o 
  -2  26   6       24.50       13.49      6.08 o 
  -1  26   6       11.89       10.69      6.33 o 
   0  26   6        2.32       -2.21     11.90 o 
   1  26   6        4.53        9.63      6.61 o 
 -10   1   7       35.97       52.27      7.70 o 
  -9   1   7        3.70        9.68      5.87 o 
  -8   1   7       35.97       40.00      6.33 o 
  -7   1   7       41.59       49.73      7.41 o 
  -6   1   7      121.29      123.21      7.22 o 
  -5   1   7       91.18      100.38      6.57 o 
  -4   1   7       12.99        8.63      4.34 o 
  -3   1   7        0.02        0.35      3.72 o 
  -2   1   7       75.00       80.25      3.84 o 
  -1   1   7     2217.89     2395.00     23.01 o 
   0   1   7        1.78        3.80      2.54 o 
   1   1   7      843.53      946.04     11.68 o 
   2   1   7       11.14       11.00      2.96 o 
   3   1   7      226.20      228.15      6.34 o 
   4   1   7       33.41       36.97      5.79 o 
   5   1   7      141.13      143.00      9.13 o 
   6   1   7        0.86        0.65      5.18 o 
   7   1   7      338.56      333.96     21.77 o 
   8   1   7        1.04       -2.53      6.20 o 
 -10   2   7      158.99      181.45     10.62 o 
  -9   2   7      384.52      392.78     12.61 o 
  -8   2   7      683.42      690.33     15.08 o 
  -7   2   7       15.67       12.11      5.36 o 
  -6   2   7        0.01        1.95      4.67 o 
  -5   2   7      340.02      355.43      9.86 o 
  -4   2   7      212.85      210.18      8.00 o 
  -3   2   7      110.94      126.06      6.13 o 
  -2   2   7      177.03      195.44      6.18 o 
  -1   2   7      536.70      587.28      8.38 o 
   0   2   7      306.58      346.01      7.74 o 
   1   2   7        7.72        8.17      2.88 o 
   2   2   7        3.61        4.63      2.70 o 
   3   2   7        0.45       -4.00      2.67 o 
   4   2   7      541.75      497.00     14.01 o 
   5   2   7      132.06      126.22      8.83 o 
   6   2   7       79.04       83.19      8.08 o 
   7   2   7       83.11       99.79      9.27 o 
   8   2   7       47.76       52.33      8.83 o 
 -10   3   7       32.07       34.87      7.32 o 
  -9   3   7        4.37        7.22      5.97 o 
  -8   3   7       13.60       21.02      5.91 o 
  -7   3   7       15.00       11.41      5.31 o 
  -6   3   7        2.02        0.31      5.60 o 
  -5   3   7       51.99       60.79      6.16 o 
  -4   3   7        2.60       -3.05      4.23 o 
  -3   3   7       94.34       86.58      5.23 o 
  -2   3   7      109.76      102.92      4.13 o 
  -1   3   7      271.37      242.25      5.38 o 
   0   3   7       26.30       27.50      2.70 o 
   1   3   7      197.04      190.02      5.17 o 
   2   3   7      446.93      417.06     10.68 o 
   3   3   7      790.93      779.27     36.86 o 
   4   3   7      704.44      693.71     17.89 o 
   5   3   7       58.65       70.90      7.55 o 
   6   3   7      309.30      320.49     13.58 o 
   7   3   7      103.77      108.60      9.44 o 
   8   3   7      112.14      134.53     15.74 o 
 -10   4   7       10.30        0.12      8.31 o 
  -9   4   7      302.71      325.91     11.80 o 
  -8   4   7      226.17      243.00     10.34 o 
  -7   4   7      214.59      240.29      9.58 o 
  -6   4   7      462.16      450.00     11.58 o 
  -5   4   7       63.87       47.45      6.15 o 
  -4   4   7      951.18      963.14     14.98 o 
  -3   4   7      418.37      410.63      7.56 o 
  -2   4   7       73.48       88.06      3.42 o 
  -1   4   7     1510.62     1477.44     14.34 o 
   0   4   7      384.13      460.81      6.66 o 
   1   4   7      193.38      195.83      4.42 o 
   2   4   7     1049.87      981.83     14.71 o 
   3   4   7      693.59      733.80     15.97 o 
   4   4   7     2298.17     2207.30     32.25 o 
   5   4   7       79.58       92.44      7.86 o 
   6   4   7      183.45      169.97     10.13 o 
   7   4   7      106.64      109.57      8.25 o 
   8   4   7        5.08        7.57      7.74 o 
  -9   5   7      141.93      137.45      9.25 o 
  -8   5   7        0.68       -0.79      5.24 o 
  -7   5   7       23.81       20.24      5.55 o 
  -6   5   7      220.54      222.85      8.89 o 
  -5   5   7      214.23      212.31      8.39 o 
  -4   5   7      111.57      106.29      6.40 o 
  -3   5   7     1679.32     1688.04     13.94 o 
  -2   5   7      330.71      372.99      5.94 o 
  -1   5   7       31.88       28.72      2.63 o 
   0   5   7      547.93      568.29      7.47 o 
   1   5   7       99.39      107.58      3.51 o 
   2   5   7      613.64      644.08      8.91 o 
   3   5   7      483.38      477.07     11.91 o 
   4   5   7      515.07      476.36     13.54 o 
   5   5   7      356.87      340.97     16.38 o 
   6   5   7       14.81        4.31      3.96 o 
   7   5   7        0.01       -4.79      9.27 o 
   8   5   7      223.31      240.01     16.17 o 
  -9   6   7       38.26       47.08      8.90 o 
  -8   6   7       23.39       29.68      6.05 o 
  -7   6   7        0.10        6.18      5.29 o 
  -6   6   7      301.45      279.28      9.70 o 
  -5   6   7        5.67        3.34      4.71 o 
  -4   6   7      334.38      374.28      9.97 o 
  -3   6   7       80.01       83.92      3.34 o 
  -2   6   7      171.71      178.61      5.88 o 
  -1   6   7       55.77       52.13      3.00 o 
   0   6   7      845.65      843.32      9.31 o 
   1   6   7       91.00       86.49      3.60 o 
   2   6   7     1263.84     1213.82     15.12 o 
   3   6   7      492.86      480.23      9.69 o 
   4   6   7      119.60      124.13      6.22 o 
   5   6   7       24.45       26.33      4.60 o 
   6   6   7        5.86        8.96      6.93 o 
   7   6   7       93.33       81.19     10.46 o 
   8   6   7      113.34      116.06     19.40 o 
  -9   7   7        1.62       -0.13      5.87 o 
  -8   7   7      124.08      108.70      8.06 o 
  -7   7   7        1.03        1.01      4.90 o 
  -6   7   7        0.42       -4.80      4.72 o 
  -5   7   7      200.06      211.27      8.51 o 
  -4   7   7      412.28      429.55     13.50 o 
  -3   7   7      691.28      642.87      8.49 o 
  -2   7   7        1.02        0.36      1.99 o 
  -1   7   7       71.75       63.75      3.32 o 
   0   7   7      680.58      662.03     11.99 o 
   1   7   7      254.54      240.27      4.74 o 
   2   7   7      542.56      552.18      9.91 o 
   3   7   7      125.64      134.76      6.66 o 
   4   7   7      414.33      412.18      9.67 o 
   5   7   7       51.81       63.38      5.35 o 
   6   7   7        1.32        5.59      6.84 o 
   7   7   7       36.13       11.64      7.56 o 
   8   7   7        4.56       -6.20      7.15 o 
  -9   8   7        0.73        3.77      6.01 o 
  -8   8   7        4.15       -3.40      5.21 o 
  -7   8   7      156.60      158.86      8.44 o 
  -6   8   7       44.99       49.53      6.83 o 
  -5   8   7       35.20       37.76      5.60 o 
  -4   8   7      323.17      319.72      9.54 o 
  -3   8   7      534.53      498.80      7.83 o 
  -2   8   7      389.87      391.90      6.14 o 
  -1   8   7      306.61      289.87      6.65 o 
   0   8   7       11.59        5.16      2.54 o 
   1   8   7       62.90       65.50      3.05 o 
   2   8   7        2.19        1.44      3.13 o 
   3   8   7       83.20       96.83      6.10 o 
   4   8   7       20.02       19.25      3.91 o 
   5   8   7        0.06       -4.25      5.40 o 
   6   8   7      146.38      143.14      9.33 o 
   7   8   7        0.43        4.25      7.04 o 
   8   8   7       20.87       17.20      9.01 o 
  -9   9   7       16.54       10.92      6.35 o 
  -8   9   7        0.33       10.37      5.79 o 
  -7   9   7       53.93       56.10      6.73 o 
  -6   9   7        1.21       -3.50      4.85 o 
  -5   9   7        6.67        3.30      4.77 o 
  -4   9   7       38.77       25.01      8.23 o 
  -3   9   7      225.55      217.15      5.53 o 
  -2   9   7       47.82       49.98      2.87 o 
  -1   9   7       16.47       10.77      2.63 o 
   0   9   7      109.44      115.04      4.58 o 
   1   9   7      136.86      126.95      4.04 o 
   2   9   7      120.65      130.33     11.23 o 
   3   9   7        5.83        3.07      3.18 o 
   4   9   7       16.75       12.54      4.97 o 
   5   9   7      162.90      156.90      9.00 o 
   6   9   7        8.89       10.75      5.60 o 
   7   9   7       53.27       56.76      9.39 o 
   8   9   7       38.71       51.99      9.88 o 
  -9  10   7        5.18       10.97      6.91 o 
  -8  10   7       10.79        2.08      9.42 o 
  -7  10   7       18.42       12.08      5.63 o 
  -6  10   7      127.04      121.89      8.76 o 
  -5  10   7       53.30       47.59      6.69 o 
  -4  10   7       71.46       81.78     11.45 o 
  -3  10   7      132.65      129.56      4.85 o 
  -2  10   7       90.76       89.03      3.50 o 
  -1  10   7      208.38      202.30      5.29 o 
   0  10   7      239.40      227.15      5.53 o 
   1  10   7       38.49       36.06      2.81 o 
   2  10   7        1.08        4.74      3.36 o 
   3  10   7        2.08        3.52      4.44 o 
   4  10   7        1.86        0.77      4.64 o 
   5  10   7       43.96       42.03      6.37 o 
   6  10   7      129.85      124.09      9.08 o 
   7  10   7       51.51       45.51      7.35 o 
   8  10   7       15.06       13.10      8.90 o 
  -9  11   7       10.93        4.07      7.16 o 
  -8  11   7        0.15       -0.07      6.46 o 
  -7  11   7      374.83      343.70     13.15 o 
  -6  11   7        9.68        8.69      5.94 o 
  -5  11   7      395.75      374.21     12.45 o 
  -4  11   7      221.20      199.62      8.09 o 
  -3  11   7      106.92      109.23      4.63 o 
  -2  11   7     1507.57     1408.14     12.46 o 
  -1  11   7        0.32       -2.09      2.30 o 
   0  11   7       17.24       18.81      3.03 o 
   1  11   7      417.28      422.32      8.46 o 
   2  11   7      259.26      228.50      8.95 o 
   3  11   7       20.14       11.63      4.78 o 
   4  11   7        3.70       -2.53      4.54 o 
   5  11   7       24.20       17.34      5.63 o 
   6  11   7        0.99       -1.56      5.36 o 
   7  11   7        5.95       -4.91      5.68 o 
  -9  12   7        0.12       -3.15      6.72 o 
  -8  12   7       11.35       14.64      9.24 o 
  -7  12   7        0.25       -5.78      6.77 o 
  -6  12   7        8.46       19.71      6.40 o 
  -5  12   7      143.88      149.89     10.43 o 
  -4  12   7      747.77      682.45     12.12 o 
  -3  12   7       68.88       59.55      3.70 o 
  -2  12   7     3409.50     3263.23     24.74 o 
  -1  12   7      406.69      387.87      6.72 o 
   0  12   7      655.34      652.85      8.91 o 
   1  12   7      200.23      202.64      8.30 o 
   2  12   7        3.72        4.96      6.66 o 
   3  12   7      296.84      260.42     10.03 o 
   4  12   7        0.84       -6.75      4.50 o 
   5  12   7      449.37      434.18     13.84 o 
   6  12   7       26.56       27.33      6.62 o 
   7  12   7      368.82      350.23     17.41 o 
  -8  13   7        0.13       -0.66      8.69 o 
  -7  13   7      152.28      138.04     10.08 o 
  -6  13   7      164.80      144.03      9.59 o 
  -5  13   7      129.17      120.65      8.62 o 
  -4  13   7       31.97       40.23      7.03 o 
  -3  13   7      580.81      537.09      8.36 o 
  -2  13   7     2848.73     2731.79     44.84 o 
  -1  13   7      272.54      262.30      5.76 o 
   0  13   7      181.16      181.96      6.38 o 
   1  13   7       20.76        5.50      4.38 o 
   2  13   7      437.66      386.88     11.20 o 
   3  13   7       30.61       33.09      5.69 o 
   4  13   7       15.39        5.21      4.97 o 
   5  13   7       98.05      106.23      8.35 o 
   6  13   7        3.53       10.41      5.81 o 
   7  13   7        4.00       11.73      7.30 o 
  -8  14   7        1.60        3.32      7.25 o 
  -7  14   7      298.92      321.97     13.46 o 
  -6  14   7        4.79        5.47      6.05 o 
  -5  14   7       64.64       58.51      7.34 o 
  -4  14   7        0.06       -4.61      3.78 o 
  -3  14   7      360.96      329.08      6.94 o 
  -2  14   7      152.39      155.52      4.81 o 
  -1  14   7        9.24        6.91      2.98 o 
   0  14   7      675.60      695.25     11.65 o 
   1  14   7      117.27      122.60      7.21 o 
   2  14   7        5.86       18.30      5.04 o 
   3  14   7      202.16      199.06      9.35 o 
   4  14   7      319.89      304.31     15.98 o 
   5  14   7        9.25        6.92      5.62 o 
   6  14   7       21.64       28.63      6.68 o 
   7  14   7       25.74       44.23     10.22 o 
  -8  15   7      120.54      119.63     13.58 o 
  -7  15   7       18.07       15.47     10.89 o 
  -6  15   7       47.48       54.94      7.71 o 
  -5  15   7        5.17       -1.08      5.62 o 
  -4  15   7       19.33       14.93      3.80 o 
  -3  15   7       96.74       94.76      5.64 o 
  -2  15   7       20.56       20.48      3.82 o 
  -1  15   7        8.87        8.59      3.44 o 
   0  15   7      379.36      382.69      8.69 o 
   1  15   7       43.24       45.68      8.02 o 
   2  15   7      362.62      381.36     11.69 o 
   3  15   7        3.54        2.39      5.12 o 
   4  15   7       20.85       16.36      5.93 o 
   5  15   7      100.65       77.71      7.94 o 
   6  15   7        0.01        6.23      6.06 o 
  -8  16   7       27.69       34.35     10.18 o 
  -7  16   7       77.51       79.30     10.79 o 
  -6  16   7       94.38       87.67     10.62 o 
  -5  16   7        2.19       -1.36      4.68 o 
  -4  16   7      320.66      304.04      9.00 o 
  -3  16   7      130.18      123.60      5.33 o 
  -2  16   7       65.25       74.93      4.26 o 
  -1  16   7       18.48       21.77      3.44 o 
   0  16   7       78.10       87.27      7.52 o 
   1  16   7        6.27        6.93      5.39 o 
   2  16   7      141.23      120.82      8.82 o 
   3  16   7        7.89        2.42      5.12 o 
   4  16   7      310.11      275.06     12.60 o 
   5  16   7        0.06        8.23      5.96 o 
   6  16   7       25.27       34.41      7.47 o 
  -7  17   7        1.11       -4.60      7.97 o 
  -6  17   7        1.84       -0.07      9.05 o 
  -5  17   7       67.57       77.29      9.88 o 
  -4  17   7       12.22       10.67      4.02 o 
  -3  17   7        1.57       -2.83      3.17 o 
  -2  17   7       45.69       41.15      3.88 o 
  -1  17   7       65.88       62.47      4.28 o 
   0  17   7       45.24       40.75      5.91 o 
   1  17   7       39.32       44.71      5.73 o 
   2  17   7       67.75       75.97      7.16 o 
   3  17   7       43.12       62.65      7.22 o 
   4  17   7      222.32      241.56     11.03 o 
   5  17   7        0.10        3.65      5.84 o 
   6  17   7       20.65       21.25      7.06 o 
  -7  18   7       16.94       22.93      9.70 o 
  -6  18   7        0.07       -0.56      7.86 o 
  -5  18   7        7.10        7.96      7.73 o 
  -4  18   7        0.07       -0.67      3.67 o 
  -3  18   7        0.00       -4.14      3.28 o 
  -2  18   7       51.12       48.62      4.13 o 
  -1  18   7      147.58      141.39      8.03 o 
   0  18   7        4.63        6.85      3.90 o 
   1  18   7       26.16       19.82      4.67 o 
   2  18   7      345.90      362.54     12.23 o 
   3  18   7      180.26      196.48     17.24 o 
   4  18   7      578.33      549.84     15.79 o 
   5  18   7       32.37       19.95      7.55 o 
   6  18   7       17.06       13.97      7.11 o 
  -6  19   7       14.00       17.75     16.17 o 
  -5  19   7        7.32       -3.79      7.60 o 
  -4  19   7       84.35       89.56      9.68 o 
  -3  19   7       42.84       31.64      4.67 o 
  -2  19   7        0.40        0.80      3.59 o 
  -1  19   7       12.72       12.90      4.57 o 
   0  19   7       25.21       25.93      4.70 o 
   1  19   7        1.05       -1.74      3.96 o 
   2  19   7      107.25       80.23      6.27 o 
   3  19   7      328.83      328.51     14.02 o 
   4  19   7        3.21        6.77      6.16 o 
   5  19   7       88.74       83.86      8.99 o 
  -6  20   7       18.98       23.43      9.09 o 
  -5  20   7       59.08       45.68     10.35 o 
  -4  20   7       13.66       20.63      5.86 o 
  -3  20   7       68.32       61.29      5.73 o 
  -2  20   7        0.24        1.11      3.95 o 
  -1  20   7       42.73       42.88      6.40 o 
   0  20   7        0.41       -5.78      3.86 o 
   1  20   7        7.64        4.29      4.32 o 
   2  20   7      224.52      214.14      8.96 o 
   3  20   7       20.25       35.20      6.87 o 
   4  20   7      257.70      240.86     12.54 o 
   5  20   7      229.32      266.27     13.17 o 
  -6  21   7       40.42       63.13     15.31 o 
  -5  21   7        0.36       -2.37      8.23 o 
  -4  21   7        0.43        5.66      7.61 o 
  -3  21   7       74.28       78.51      6.29 o 
  -2  21   7       23.72       23.35      4.94 o 
  -1  21   7       29.33       31.34      5.33 o 
   0  21   7        0.12       -5.63      3.76 o 
   1  21   7       35.03       42.57      5.64 o 
   2  21   7       46.80       48.82      6.15 o 
   3  21   7      302.73      263.47     10.40 o 
   4  21   7      438.89      460.04     15.56 o 
  -5  22   7       27.02       39.37     10.05 o 
  -4  22   7      107.23      123.20     12.34 o 
  -3  22   7        2.77        5.48      4.38 o 
  -2  22   7        8.95        8.47      4.60 o 
  -1  22   7      213.33      203.67      8.82 o 
   0  22   7       54.74       64.76      7.07 o 
   1  22   7       66.16       81.77      7.53 o 
   2  22   7        9.72       14.07      5.20 o 
   3  22   7      269.72      248.66     11.45 o 
   4  22   7        4.32       -2.04      5.35 o 
  -4  23   7       17.63       10.36      8.99 o 
  -3  23   7       41.70       52.34      7.47 o 
  -2  23   7       14.88       21.79      5.72 o 
  -1  23   7      224.05      209.41      9.30 o 
   0  23   7        5.71        1.63      5.59 o 
   1  23   7       96.54       96.55      7.46 o 
   2  23   7       70.84       77.38      7.19 o 
   3  23   7        0.02       -2.19      5.24 o 
  -3  24   7        0.21       -1.03      6.01 o 
  -2  24   7        0.05        1.57      5.59 o 
  -1  24   7       11.58        6.09      8.22 o 
   0  24   7       42.76       51.91      7.22 o 
   1  24   7       23.45       30.05      7.07 o 
   2  24   7        0.21        5.05      6.25 o 
  -2  25   7      149.85      163.58     14.49 o 
  -1  25   7       43.76       45.84      7.28 o 
   0  25   7       73.48       83.22      8.68 o 
   1  25   7       11.51        9.07      6.10 o 
  -9   0   8      464.13      447.09     19.51 o 
  -8   0   8        8.54        9.70      8.23 o 
  -7   0   8      188.86      208.45     13.56 o 
  -6   0   8       56.66       61.33      8.99 o 
  -5   0   8      322.88      327.43     15.09 o 
  -4   0   8       11.71       11.71      6.51 o 
  -3   0   8        0.13        0.96      5.89 o 
  -2   0   8      146.72      173.89      7.96 o 
  -1   0   8      196.40      224.06     10.35 o 
   0   0   8      772.67      767.29     16.38 o 
   1   0   8        1.57       -1.90      4.11 o 
   2   0   8       83.61       95.48      6.69 o 
   3   0   8      155.91      147.82      7.97 o 
   4   0   8     4115.96     4118.53     73.30 o 
   5   0   8      623.09      634.25     24.15 o 
   6   0   8     2152.21     2085.57     49.15 o 
   7   0   8       72.89       82.78     12.94 o 
   8   0   8       23.90        0.43     10.35 o 
  -9   1   8      334.27      318.33     12.39 o 
  -8   1   8      184.88      204.23      9.89 o 
  -7   1   8      269.61      287.64     10.56 o 
  -6   1   8      139.37      145.75      7.97 o 
  -5   1   8      177.31      176.12      8.14 o 
  -4   1   8       11.93       19.91      7.03 o 
  -3   1   8      241.23      246.43     11.45 o 
  -2   1   8      102.46      117.56      4.90 o 
  -1   1   8      194.96      210.39      7.09 o 
   0   1   8       47.30       50.10      3.73 o 
   1   1   8       12.96        4.21      3.06 o 
   2   1   8      204.82      202.08      6.33 o 
   3   1   8      321.41      298.87     10.08 o 
   4   1   8      281.85      295.81     11.88 o 
   5   1   8      152.70      180.50     10.35 o 
   6   1   8       50.75       62.94      7.91 o 
   7   1   8      275.13      332.21     14.78 o 
   8   1   8       30.26       16.58      7.91 o 
  -9   2   8      169.56      191.57     10.34 o 
  -8   2   8     1298.11     1322.08     21.50 o 
  -7   2   8       40.60       42.26      6.29 o 
  -6   2   8      349.77      343.40     12.76 o 
  -5   2   8      702.15      694.58     13.73 o 
  -4   2   8       43.91       52.88      6.35 o 
  -3   2   8       19.73       25.62      4.75 o 
  -2   2   8       33.87       23.46      3.06 o 
  -1   2   8      282.27      298.22      6.66 o 
   0   2   8       60.61       73.48      4.72 o 
   1   2   8      672.14      689.84     10.43 o 
   2   2   8       20.65       25.15      3.50 o 
   3   2   8        1.26       -2.01      4.95 o 
   4   2   8        1.56        2.80      5.18 o 
   5   2   8      103.24      102.30      8.52 o 
   6   2   8       98.01       92.86      8.83 o 
   7   2   8        8.96       11.36      6.69 o 
   8   2   8       52.23       54.33     13.37 o 
  -9   3   8        3.44       19.15      9.40 o 
  -8   3   8      229.99      227.92     10.34 o 
  -7   3   8        0.34       -3.86      5.16 o 
  -6   3   8        0.38       -6.22      4.84 o 
  -5   3   8        1.25        7.73      4.92 o 
  -4   3   8      692.11      685.16     13.09 o 
  -3   3   8      114.71      128.03      6.67 o 
  -2   3   8       69.03       59.47      3.96 o 
  -1   3   8      102.06      112.32      4.53 o 
   0   3   8       78.04       94.12      3.90 o 
   1   3   8       18.45       20.52      3.40 o 
   2   3   8     1503.28     1425.05     15.86 o 
   3   3   8      238.71      238.99      8.61 o 
   4   3   8     3077.45     2970.53     40.66 o 
   5   3   8       65.55       71.61      7.73 o 
   6   3   8      256.99      244.79     12.32 o 
   7   3   8       31.95       38.10      7.60 o 
   8   3   8      463.44      479.85     19.88 o 
  -9   4   8        3.70       -1.07      6.07 o 
  -8   4   8       57.06       54.31      7.04 o 
  -7   4   8       88.76      103.19      7.62 o 
  -6   4   8      617.17      625.19     13.69 o 
  -5   4   8      110.13      108.25      7.17 o 
  -4   4   8     1212.02     1216.07     17.57 o 
  -3   4   8      172.09      176.10      7.77 o 
  -2   4   8        3.08        0.40      2.74 o 
  -1   4   8        0.03       -2.81      2.64 o 
   0   4   8       85.72       85.18      3.46 o 
   1   4   8      593.78      605.22      8.20 o 
   2   4   8        5.16        5.28      3.02 o 
   3   4   8        5.43        4.62      5.21 o 
   4   4   8      413.00      401.36     29.75 o 
   5   4   8      131.24      138.71      9.09 o 
   6   4   8       98.74      101.00      7.76 o 
   7   4   8       59.26       47.86      9.09 o 
   8   4   8        0.45        5.35      8.49 o 
  -9   5   8      181.03      204.16     10.60 o 
  -8   5   8       16.70       10.74      5.96 o 
  -7   5   8      130.35      138.84      9.09 o 
  -6   5   8      142.11      155.14      8.29 o 
  -5   5   8      269.44      264.88     10.31 o 
  -4   5   8      236.74      207.96      8.23 o 
  -3   5   8        2.69       -2.97      4.13 o 
  -2   5   8        0.11       -2.25      2.39 o 
  -1   5   8     1250.66     1214.08     11.86 o 
   0   5   8      213.26      225.49      4.99 o 
   1   5   8       57.99       61.50      3.18 o 
   2   5   8        7.42        5.95      3.87 o 
   3   5   8      198.51      202.02      8.64 o 
   4   5   8       13.14       25.12      6.93 o 
   5   5   8       12.47       -0.30      2.73 o 
   6   5   8      214.61      208.09     18.11 o 
   7   5   8        0.75       -4.67     14.66 o 
   8   5   8        0.01        0.61      8.05 o 
  -9   6   8       27.55       29.23      7.03 o 
  -8   6   8        0.11       -5.67      5.36 o 
  -7   6   8      281.69      299.00     10.83 o 
  -6   6   8       32.91       33.86      6.47 o 
  -5   6   8       14.92       13.49      5.17 o 
  -4   6   8        9.40       -1.18      4.59 o 
  -3   6   8       40.01       45.65      5.40 o 
  -2   6   8       88.37       91.56      4.06 o 
  -1   6   8        0.35       -2.49      2.39 o 
   0   6   8     1110.59     1098.76     12.76 o 
   1   6   8      335.81      319.16      5.67 o 
   2   6   8      251.58      242.64      8.02 o 
   3   6   8      457.68      443.03     10.77 o 
   4   6   8      357.41      351.31     10.70 o 
   5   6   8       49.17       40.13      5.77 o 
   6   6   8       21.67        8.92      7.46 o 
   7   6   8       36.84       38.72     18.32 o 
   8   6   8      631.31      601.14     27.16 o 
  -9   7   8       24.19       19.94      6.88 o 
  -8   7   8       28.58       30.05      6.55 o 
  -7   7   8       78.99       82.66      7.27 o 
  -6   7   8       11.70       16.86      7.16 o 
  -5   7   8      108.76      112.03      7.30 o 
  -4   7   8      573.18      532.32     11.95 o 
  -3   7   8      317.54      318.81     10.61 o 
  -2   7   8     1568.53     1475.88     14.83 o 
  -1   7   8     1238.27     1217.86     12.16 o 
   0   7   8       30.33       28.33      3.03 o 
   1   7   8      414.35      396.42      7.56 o 
   2   7   8      169.24      172.37      6.72 o 
   3   7   8        8.58        5.38      3.50 o 
   4   7   8       71.05       85.02      5.62 o 
   5   7   8       23.15       18.42      5.66 o 
   6   7   8        4.40        5.85      7.15 o 
   7   7   8       37.40       32.46      8.78 o 
  -9   8   8       48.62       48.52      7.61 o 
  -8   8   8       74.78       81.46      7.86 o 
  -7   8   8        9.48        4.48      5.54 o 
  -6   8   8       46.16       38.98      6.14 o 
  -5   8   8        4.92        0.23      6.85 o 
  -4   8   8      972.26      955.41     18.17 o 
  -3   8   8     1425.13     1378.88     16.63 o 
  -2   8   8     1854.52     1784.03     14.22 o 
  -1   8   8      737.08      707.99      9.15 o 
   0   8   8        0.04       -3.77      2.52 o 
   1   8   8      267.69      279.47      5.40 o 
   2   8   8       33.86       45.26      3.95 o 
   3   8   8       66.09       62.76      4.95 o 
   4   8   8       83.94       89.84     15.28 o 
   5   8   8       19.38       12.91      5.49 o 
   6   8   8       17.46       17.59      8.19 o 
   7   8   8        4.86       17.68     11.64 o 
  -9   9   8      109.44      107.81      9.08 o 
  -8   9   8       13.20        1.33      5.85 o 
  -7   9   8       50.81       42.08      6.54 o 
  -6   9   8        3.19        0.40      5.27 o 
  -5   9   8       14.77       13.68      6.27 o 
  -4   9   8      219.22      223.76     10.04 o 
  -3   9   8      224.50      230.61      7.31 o 
  -2   9   8     1173.83     1178.11     11.06 o 
  -1   9   8      535.79      526.40      8.11 o 
   0   9   8      607.86      592.54      8.49 o 
   1   9   8      412.45      405.74      8.00 o 
   2   9   8       29.09       32.59      4.08 o 
   3   9   8       45.73       44.74      5.99 o 
   4   9   8       69.51       73.71      9.14 o 
   5   9   8        1.99       -2.20      5.12 o 
   6   9   8       74.44       63.21      9.31 o 
   7   9   8        0.24        1.09      7.86 o 
  -9  10   8        6.25       13.96      6.71 o 
  -8  10   8       23.88       16.11      6.35 o 
  -7  10   8        4.48        1.01      7.92 o 
  -6  10   8       31.38       24.61     11.88 o 
  -5  10   8       76.47       75.10      7.55 o 
  -4  10   8       34.73       34.59      6.30 o 
  -3  10   8      118.94      125.41      6.47 o 
  -2  10   8      506.30      488.90      7.10 o 
  -1  10   8      996.47      971.09     13.21 o 
   0  10   8       75.90       71.49      3.92 o 
   1  10   8       11.78        0.73      3.04 o 
   2  10   8        7.49        2.15      4.47 o 
   3  10   8       57.90       59.41      6.46 o 
   4  10   8        0.64        4.92      5.05 o 
   5  10   8       15.45       11.90      5.57 o 
   6  10   8        0.03       -1.20      5.74 o 
   7  10   8        0.89       -6.22      7.55 o 
  -8  11   8       22.85       25.50      7.60 o 
  -7  11   8      157.36      165.24     10.60 o 
  -6  11   8      157.74      162.17      9.95 o 
  -5  11   8       19.18       19.97      6.25 o 
  -4  11   8       26.18       23.48      6.05 o 
  -3  11   8     1035.98      992.64     12.92 o 
  -2  11   8      825.07      815.30      9.36 o 
  -1  11   8     1371.47     1311.52     13.50 o 
   0  11   8      311.47      315.55      6.70 o 
   1  11   8     2181.16     2109.70     20.19 o 
   2  11   8       17.81        8.97      5.31 o 
   3  11   8        0.00       -6.66      4.44 o 
   4  11   8       14.99       11.07      6.84 o 
   5  11   8      142.83      153.20     11.05 o 
   6  11   8       43.43       42.22      7.22 o 
   7  11   8        0.38        7.45      6.46 o 
  -8  12   8       42.57       55.15      8.71 o 
  -7  12   8       42.77       38.53     12.36 o 
  -6  12   8        9.81        9.64      6.21 o 
  -5  12   8        7.14       11.76      6.10 o 
  -4  12   8      197.35      195.55      9.87 o 
  -3  12   8      561.26      542.22      9.69 o 
  -2  12   8      117.79      131.84      4.38 o 
  -1  12   8       32.50       33.80      3.23 o 
   0  12   8       16.49       23.71      3.36 o 
   1  12   8       90.65       98.93      6.11 o 
   2  12   8        5.52       13.24      4.99 o 
   3  12   8       38.53       39.59      6.83 o 
   4  12   8        6.23       11.96      5.40 o 
   5  12   8        0.37       12.20      9.01 o 
   6  12   8        6.38       11.54      6.20 o 
   7  12   8       13.48        4.94      8.48 o 
  -8  13   8        6.46       16.38      8.03 o 
  -7  13   8        6.11       24.13      7.35 o 
  -6  13   8        1.89        4.15      5.96 o 
  -5  13   8      248.53      254.07     11.27 o 
  -4  13   8       30.29       33.51      6.62 o 
  -3  13   8      687.42      702.74     11.16 o 
  -2  13   8       55.28       54.96      3.54 o 
  -1  13   8       14.03       15.41      4.26 o 
   0  13   8      348.78      372.52      9.68 o 
   1  13   8       28.58       23.13      5.10 o 
   2  13   8      465.02      423.74     12.28 o 
   3  13   8       39.40       37.18      6.12 o 
   4  13   8       38.94       50.08      6.55 o 
   5  13   8        6.97        6.47      5.85 o 
   6  13   8       80.64      101.76      9.32 o 
  -8  14   8       16.37       13.87      7.53 o 
  -7  14   8        4.35       11.11      6.88 o 
  -6  14   8      150.34      142.83      9.95 o 
  -5  14   8       25.56       21.45      6.64 o 
  -4  14   8      402.91      393.11     10.81 o 
  -3  14   8       81.21       61.52      4.77 o 
  -2  14   8      550.36      544.35      8.95 o 
  -1  14   8      228.26      221.62      5.73 o 
   0  14   8      565.21      579.92     11.77 o 
   1  14   8      676.57      690.36     14.77 o 
   2  14   8      162.98      159.84      8.59 o 
   3  14   8       78.99       99.73     13.08 o 
   4  14   8        1.47       -3.73      5.76 o 
   5  14   8      146.59      166.19     10.01 o 
   6  14   8        0.42        2.09      6.26 o 
  -7  15   8        0.40       -3.68      6.66 o 
  -6  15   8      236.29      242.13     15.70 o 
  -5  15   8        6.87        5.19      5.96 o 
  -4  15   8      128.21      141.66      7.66 o 
  -3  15   8      310.78      294.12      7.98 o 
  -2  15   8      248.03      237.81      5.99 o 
  -1  15   8      292.80      308.71      7.14 o 
   0  15   8      167.58      173.66      6.50 o 
   1  15   8      245.61      242.20      9.76 o 
   2  15   8      893.58      786.48     19.72 o 
   3  15   8      187.39      205.55     10.44 o 
   4  15   8       36.82       26.95      6.54 o 
   5  15   8       24.08       22.97      6.75 o 
   6  15   8       10.56        6.89     13.11 o 
  -7  16   8      185.18      225.90     12.66 o 
  -6  16   8        8.38        1.19      6.43 o 
  -5  16   8      163.17      193.92     16.52 o 
  -4  16   8      428.85      391.40     10.92 o 
  -3  16   8      182.70      188.62      7.14 o 
  -2  16   8      360.74      342.89      7.47 o 
  -1  16   8       92.52       88.24      4.73 o 
   0  16   8       24.94       13.47      4.01 o 
   1  16   8       11.37       14.29      5.20 o 
   2  16   8      215.31      214.28      9.86 o 
   3  16   8        3.83       12.19      5.45 o 
   4  16   8      189.42      159.73     22.10 o 
   5  16   8       83.91       93.12      8.85 o 
   6  16   8      165.94      205.98     16.70 o 
  -7  17   8        6.54        8.52      9.49 o 
  -6  17   8      223.74      162.89     13.56 o 
  -5  17   8        0.52        6.57      7.77 o 
  -4  17   8       50.32       62.23      7.48 o 
  -3  17   8      166.56      150.66      8.90 o 
  -2  17   8      362.73      347.03      7.78 o 
  -1  17   8       31.74       38.83      4.70 o 
   0  17   8        3.80       -3.91      4.27 o 
   1  17   8        1.57       -2.24      4.78 o 
   2  17   8      456.23      445.77     13.57 o 
   3  17   8      744.24      759.34     23.36 o 
   4  17   8       34.15       36.16      6.91 o 
   5  17   8      161.29      175.44     11.02 o 
  -6  18   8        0.07        1.90      8.04 o 
  -5  18   8       68.75       72.25     10.66 o 
  -4  18   8       14.28       13.07      8.08 o 
  -3  18   8        0.25        0.84      4.04 o 
  -2  18   8      182.18      170.39      6.09 o 
  -1  18   8        6.98       10.19      3.93 o 
   0  18   8        4.45        7.80      4.39 o 
   1  18   8       15.19       18.08      4.82 o 
   2  18   8       90.57       99.37      8.16 o 
   3  18   8      217.52      222.86     16.27 o 
   4  18   8      219.88      226.20     11.47 o 
   5  18   8      125.66      135.31     10.49 o 
  -6  19   8        0.03        1.25     14.01 o 
  -5  19   8       91.55       99.45     11.71 o 
  -4  19   8      343.90      301.43     16.00 o 
  -3  19   8       15.35       10.63      5.48 o 
  -2  19   8        0.48       -4.91      3.28 o 
  -1  19   8       59.91       61.42      5.12 o 
   0  19   8       22.40       25.82      4.61 o 
   1  19   8       24.17       16.54      4.87 o 
   2  19   8       52.62       59.37      7.03 o 
   3  19   8      163.50      203.28     20.88 o 
   4  19   8       10.17        8.08     12.32 o 
  -5  20   8       11.92        3.79      8.65 o 
  -4  20   8       22.92       20.74     10.13 o 
  -3  20   8       39.45       49.96     15.13 o 
  -2  20   8        0.29        3.45      4.10 o 
  -1  20   8       54.59       48.20      5.17 o 
   0  20   8      112.62      119.79      6.43 o 
   1  20   8       29.04       28.79      7.84 o 
   2  20   8       10.45       20.47      5.42 o 
   3  20   8       72.25       77.93      8.44 o 
   4  20   8       56.21       64.99      8.53 o 
  -5  21   8      141.47      159.30     13.87 o 
  -4  21   8        3.78       -9.08     11.86 o 
  -3  21   8        0.75       -4.35      7.82 o 
  -2  21   8        3.05        5.79      5.14 o 
  -1  21   8       28.03       26.74      4.80 o 
   0  21   8        3.95        2.35      4.42 o 
   1  21   8       12.41       11.11      4.91 o 
   2  21   8       78.46       87.66      7.21 o 
   3  21   8       37.28       47.16     11.22 o 
  -4  22   8       11.21       18.76      9.15 o 
  -3  22   8       34.65       40.45      7.95 o 
  -2  22   8        0.16       -2.24      5.15 o 
  -1  22   8       59.41       59.89      6.47 o 
   0  22   8       34.72       33.96      5.23 o 
   1  22   8       86.37      103.85      8.77 o 
   2  22   8        1.28        4.45      5.25 o 
   3  22   8       96.20      124.53      8.43 o 
  -3  23   8        9.20        1.72     12.94 o 
  -2  23   8       32.86       39.44      8.68 o 
  -1  23   8        6.38        3.12      5.23 o 
   0  23   8        0.86       -7.11      5.18 o 
   1  23   8       75.94       80.07      7.14 o 
   2  23   8       25.57       33.30      6.29 o 
  -2  24   8      126.80      136.33     11.79 o 
  -1  24   8        1.74       -5.09      7.57 o 
   0  24   8       96.28      118.13      8.38 o 
  -9   1   9       14.88       20.01      7.03 o 
  -8   1   9       72.11       90.87     13.22 o 
  -7   1   9     1135.71     1142.40     19.66 o 
  -6   1   9      158.13      191.15      8.99 o 
  -5   1   9     1694.54     1710.79     25.14 o 
  -4   1   9        7.52       -3.95      4.70 o 
  -3   1   9       35.02       32.00      5.23 o 
  -2   1   9      138.82      135.83      6.66 o 
  -1   1   9      360.93      363.02     12.94 o 
   0   1   9       54.08       56.71      4.46 o 
   1   1   9       28.53       34.68      4.67 o 
   2   1   9        0.18        1.27      3.22 o 
   3   1   9     1651.90     1617.77     27.13 o 
   4   1   9       56.26       56.54      7.32 o 
   5   1   9       73.90       71.78      8.19 o 
   6   1   9       41.89       60.96     20.26 o 
   7   1   9      204.41      226.93     14.44 o 
  -9   2   9      753.39      774.76     21.97 o 
  -8   2   9      141.35      144.78      9.26 o 
  -7   2   9      139.28      155.90      9.00 o 
  -6   2   9       62.44       67.06      6.89 o 
  -5   2   9      210.20      236.43      9.36 o 
  -4   2   9      136.59      140.97      7.59 o 
  -3   2   9       12.09        6.97      4.69 o 
  -2   2   9       10.67        0.23      4.05 o 
  -1   2   9       17.80       16.26      3.40 o 
   0   2   9      349.43      336.36      8.11 o 
   1   2   9      114.54      117.54      5.48 o 
   2   2   9       15.52        6.85      4.14 o 
   3   2   9      476.84      470.77     11.33 o 
   4   2   9        9.69        9.87      5.63 o 
   5   2   9       42.51       47.16      7.55 o 
   6   2   9      155.56      151.15     16.17 o 
   7   2   9      267.75      291.42     20.48 o 
  -9   3   9       78.07       89.91      9.96 o 
  -8   3   9       66.66       60.18      8.71 o 
  -7   3   9       12.80       14.53      7.78 o 
  -6   3   9       43.78       50.94      6.57 o 
  -5   3   9        0.42        0.07      4.87 o 
  -4   3   9        0.69       -5.04      4.66 o 
  -3   3   9       20.13       10.63      5.77 o 
  -2   3   9        0.83        1.60      4.26 o 
  -1   3   9      393.53      445.38      8.21 o 
   0   3   9        1.94       -0.74      2.72 o 
   1   3   9       56.02       46.13      3.91 o 
   2   3   9        4.46        2.48      4.04 o 
   3   3   9     2535.52     2433.39     28.42 o 
   4   3   9       44.10       50.29      6.99 o 
   5   3   9      869.34      832.15     20.40 o 
   6   3   9       11.94        7.17      6.47 o 
   7   3   9      120.09       95.19     11.39 o 
  -9   4   9       26.53       22.84      7.04 o 
  -8   4   9       18.46       17.39      6.51 o 
  -7   4   9        0.86       -1.34      7.97 o 
  -6   4   9       19.79       19.84      5.69 o 
  -5   4   9      925.00      927.26     16.38 o 
  -4   4   9       55.36       50.43      6.00 o 
  -3   4   9      467.83      453.46     10.93 o 
  -2   4   9        1.80       -1.51      5.44 o 
  -1   4   9       21.50       12.12      4.65 o 
   0   4   9        6.40        7.69      2.87 o 
   1   4   9       91.50       87.89      4.55 o 
   2   4   9      326.62      302.34      8.31 o 
   3   4   9       99.46      114.79      6.09 o 
   4   4   9      141.64      156.79      8.40 o 
   5   4   9      209.41      222.49      9.97 o 
   6   4   9      157.41      182.04      9.77 o 
   7   4   9        0.06       -0.28      7.74 o 
  -9   5   9       56.22       60.80      8.12 o 
  -8   5   9        0.80       -2.31      5.81 o 
  -7   5   9        0.01        0.59      5.50 o 
  -6   5   9      172.39      186.60      9.83 o 
  -5   5   9       66.93       61.04      6.39 o 
  -4   5   9      558.59      557.35     12.78 o 
  -3   5   9      280.95      307.53      9.57 o 
  -2   5   9        9.45        3.86      4.75 o 
  -1   5   9        3.05        0.05      2.63 o 
   0   5   9       49.87       52.49      3.61 o 
   1   5   9       53.13       50.23      3.54 o 
   2   5   9      134.78      131.61      6.17 o 
   3   5   9       19.42       21.25      4.33 o 
   4   5   9       34.77       34.33      6.34 o 
   5   5   9       27.14       27.70      5.46 o 
   6   5   9        8.29       17.09      7.56 o 
   7   5   9       49.01       57.71      9.94 o 
  -9   6   9       11.18       11.60      6.75 o 
  -8   6   9       35.03       28.37      6.74 o 
  -7   6   9       10.21        9.83      5.75 o 
  -6   6   9        1.55       -1.92      5.54 o 
  -5   6   9      217.12      221.19      9.21 o 
  -4   6   9        0.23        3.67      4.85 o 
  -3   6   9       31.62       25.56      5.79 o 
  -2   6   9        5.68       -5.32      6.84 o 
  -1   6   9        1.09        0.27      2.73 o 
   0   6   9        3.13        2.60      2.45 o 
   1   6   9      283.70      300.38      6.46 o 
   2   6   9        0.45        4.90      3.26 o 
   3   6   9      405.42      391.24     13.07 o 
   4   6   9      112.68      101.07      6.21 o 
   5   6   9       40.57       45.03      8.39 o 
   6   6   9        0.85       -2.59      6.70 o 
   7   6   9       23.54       20.43      8.59 o 
  -9   7   9      326.87      342.78     13.08 o 
  -8   7   9        0.31        1.20      5.84 o 
  -7   7   9       65.64       72.21      7.51 o 
  -6   7   9      107.34      105.97      7.86 o 
  -5   7   9        4.33        9.36      5.35 o 
  -4   7   9       23.80       15.78      5.29 o 
  -3   7   9     1699.31     1669.24     27.89 o 
  -2   7   9     1534.46     1450.93     18.43 o 
  -1   7   9      177.61      180.42      6.04 o 
   0   7   9       29.29       27.72      3.00 o 
   1   7   9        3.45        5.16      2.83 o 
   2   7   9     1094.55     1062.18     13.63 o 
   3   7   9      145.80      150.26      6.58 o 
   4   7   9       56.40       59.18      9.17 o 
   5   7   9        2.02       10.90     10.78 o 
   6   7   9       15.61       17.10      8.08 o 
   7   7   9       30.49       22.42     12.72 o 
  -8   8   9       92.46      122.31      9.05 o 
  -7   8   9      138.49      136.78     10.83 o 
  -6   8   9       91.12       95.79     10.46 o 
  -5   8   9        1.18        5.89      5.25 o 
  -4   8   9      271.72      274.81     11.03 o 
  -3   8   9      611.97      621.05     14.74 o 
  -2   8   9      207.19      200.11      6.29 o 
  -1   8   9      390.18      378.75      7.19 o 
   0   8   9      238.22      250.70      5.52 o 
   1   8   9       18.53       23.81      3.64 o 
   2   8   9        0.61        2.85      3.89 o 
   3   8   9       34.52       30.07      4.21 o 
   4   8   9        8.35       11.86      7.67 o 
   5   8   9      127.49      147.52     11.66 o 
   6   8   9      142.04      167.80     17.03 o 
   7   8   9       21.38       21.60      9.12 o 
  -8   9   9       26.38       44.82      7.37 o 
  -7   9   9      200.74      188.90      9.97 o 
  -6   9   9        5.92       -0.48      6.72 o 
  -5   9   9        8.31       16.48      6.21 o 
  -4   9   9        2.46       -6.12      5.31 o 
  -3   9   9     2150.81     2084.98     28.54 o 
  -2   9   9      103.29       96.82      4.93 o 
  -1   9   9       60.80       61.18      4.69 o 
   0   9   9       10.21       10.30      2.69 o 
   1   9   9     2602.70     2417.47     22.55 o 
   2   9   9       95.85       89.42      8.34 o 
   3   9   9      494.22      473.17     12.19 o 
   4   9   9       15.16       20.66      5.80 o 
   5   9   9      218.64      246.01     11.48 o 
   6   9   9       55.43       80.09     14.44 o 
   7   9   9        6.40        8.90      8.16 o 
  -8  10   9       11.55       22.76      7.61 o 
  -7  10   9       94.93       96.14      9.29 o 
  -6  10   9       14.26        7.22      6.38 o 
  -5  10   9        2.71       -1.82      5.81 o 
  -4  10   9       37.74       49.22      6.88 o 
  -3  10   9       55.30       57.91      5.77 o 
  -2  10   9      676.80      692.87     11.42 o 
  -1  10   9      634.63      638.03      9.31 o 
   0  10   9     1258.65     1212.20     11.81 o 
   1  10   9        0.24        5.26      3.89 o 
   2  10   9      173.84      186.35      7.73 o 
   3  10   9       11.87       14.81      5.31 o 
   4  10   9        1.49       -8.78      5.85 o 
   5  10   9        0.16        3.53      5.66 o 
   6  10   9        4.30       -4.76      8.74 o 
  -8  11   9       28.36       18.81      8.37 o 
  -7  11   9        4.71       19.91      6.97 o 
  -6  11   9        0.11       -7.24      5.87 o 
  -5  11   9       42.86       44.15      7.10 o 
  -4  11   9       14.39       17.28      6.12 o 
  -3  11   9        2.23        9.33      5.66 o 
  -2  11   9      222.73      214.99      6.90 o 
  -1  11   9       30.31       33.66      3.56 o 
   0  11   9      336.46      315.59     11.12 o 
   1  11   9       24.27       27.73      4.71 o 
   2  11   9       27.00       31.11      5.48 o 
   3  11   9        0.00       -2.60      4.34 o 
   4  11   9       45.33       61.66      7.28 o 
   5  11   9      115.98      106.03      8.76 o 
   6  11   9        4.14       -1.92      6.01 o 
  -8  12   9        0.08       -0.32      7.11 o 
  -7  12   9        5.81       15.23      7.59 o 
  -6  12   9        1.50        8.92      6.40 o 
  -5  12   9       16.13        9.70      6.76 o 
  -4  12   9       20.15       11.17      6.05 o 
  -3  12   9      269.76      285.28      9.44 o 
  -2  12   9       62.97       62.88      4.70 o 
  -1  12   9      952.56      916.70     15.05 o 
   0  12   9      497.01      496.95     10.84 o 
   1  12   9      428.86      425.28     10.67 o 
   2  12   9      123.28      121.68      7.09 o 
   3  12   9       28.44       32.39      6.14 o 
   4  12   9        0.94        1.89      5.46 o 
   5  12   9        0.76        0.51      5.56 o 
   6  12   9        5.10        3.03      6.81 o 
  -7  13   9        0.01       -2.49      6.50 o 
  -6  13   9        1.62        1.41      6.25 o 
  -5  13   9       34.50       27.51      6.94 o 
  -4  13   9       35.12       47.30      8.49 o 
  -3  13   9       89.04       88.23      6.54 o 
  -2  13   9     1111.97     1139.73     27.23 o 
  -1  13   9      127.90      130.15      6.08 o 
   0  13   9      198.59      225.20      8.16 o 
   1  13   9       91.95      110.05      8.46 o 
   2  13   9       93.61       93.00      7.35 o 
   3  13   9        4.25       -0.54      5.04 o 
   4  13   9        0.04        0.30      5.22 o 
   5  13   9        0.68       -5.11      6.90 o 
   6  13   9        2.42       -1.48      5.96 o 
  -7  14   9        0.46        5.22      7.00 o 
  -6  14   9       26.08       13.70      9.73 o 
  -5  14   9       81.25       96.67      8.88 o 
  -4  14   9      112.06      108.65      9.34 o 
  -3  14   9       29.37       16.84      7.53 o 
  -2  14   9      355.12      348.99      8.40 o 
  -1  14   9        1.62        1.31      2.78 o 
   0  14   9      295.90      288.95      9.21 o 
   1  14   9        8.31        7.48      4.42 o 
   2  14   9      313.27      367.06     12.25 o 
   3  14   9       53.85       63.08      7.19 o 
   4  14   9        5.04       -0.29      5.66 o 
   5  14   9       34.47       30.41      7.04 o 
  -7  15   9       27.05       14.33      7.53 o 
  -6  15   9        0.07        0.74      6.58 o 
  -5  15   9       44.48       38.02      6.27 o 
  -4  15   9       19.10        8.23      5.25 o 
  -3  15   9      280.69      273.03      9.68 o 
  -2  15   9      309.47      301.32     10.27 o 
  -1  15   9       39.95       40.99      5.49 o 
   0  15   9       13.29        7.29      4.40 o 
   1  15   9      513.69      491.30     13.50 o 
   2  15   9      240.91      223.29     12.62 o 
   3  15   9      202.56      198.99     10.32 o 
   4  15   9       62.32       45.33      7.11 o 
   5  15   9        4.78       -9.97      7.33 o 
  -7  16   9       49.64       48.64      8.90 o 
  -6  16   9       56.37       49.24      8.38 o 
  -5  16   9      104.84      106.39      7.83 o 
  -4  16   9      200.73      225.65     11.20 o 
  -3  16   9      227.30      225.64      9.08 o 
  -2  16   9       29.41       30.06      4.29 o 
  -1  16   9       19.04       14.59      3.84 o 
   0  16   9       27.61       25.79      4.42 o 
   1  16   9        2.95        4.42      4.65 o 
   2  16   9       32.30       24.85      6.10 o 
   3  16   9       33.96       39.16      7.30 o 
   4  16   9      194.16      207.20     11.27 o 
   5  16   9        1.26        9.24      7.46 o 
  -6  17   9       22.89       14.29      7.61 o 
  -5  17   9        0.37        6.79      5.60 o 
  -4  17   9      701.06      621.32     13.99 o 
  -3  17   9        0.04        4.66      5.76 o 
  -2  17   9      158.32      167.25      7.59 o 
  -1  17   9        0.10       -1.45      3.72 o 
   0  17   9       13.02       16.38      4.25 o 
   1  17   9        2.34       -2.92      4.61 o 
   2  17   9       35.33       51.37      6.91 o 
   3  17   9       12.69       10.19      5.98 o 
   4  17   9      507.85      547.83     16.43 o 
  -6  18   9       28.45       56.93     10.74 o 
  -5  18   9      155.85      191.85     21.77 o 
  -4  18   9        0.28        4.70      6.01 o 
  -3  18   9      451.38      430.93     13.68 o 
  -2  18   9        3.75       11.36      5.52 o 
  -1  18   9        8.07        5.20      3.92 o 
   0  18   9       13.83        7.02      4.22 o 
   1  18   9       65.83       64.66      5.87 o 
   2  18   9       15.05       11.64      5.76 o 
   3  18   9      339.62      315.02     12.98 o 
   4  18   9        3.39       10.83      6.45 o 
  -5  19   9        1.30       -3.82      8.08 o 
  -4  19   9       45.72       63.33     10.18 o 
  -3  19   9        1.58       14.41      6.28 o 
  -2  19   9        5.45        0.70      7.48 o 
  -1  19   9      126.44      127.82      6.43 o 
   0  19   9        5.20        8.27      4.30 o 
   1  19   9        0.01        0.42      7.50 o 
   2  19   9       12.90       18.50      6.18 o 
   3  19   9       80.49      118.71      9.37 o 
   4  19   9       27.88       21.60      7.16 o 
  -5  20   9       93.18       93.55     12.04 o 
  -4  20   9      216.51      243.48     15.74 o 
  -3  20   9       56.13       85.39     15.31 o 
  -2  20   9       97.02       99.33      7.99 o 
  -1  20   9       13.18       16.23      4.65 o 
   0  20   9       23.76       31.26      6.92 o 
   1  20   9        0.60       -2.99      4.46 o 
   2  20   9        0.31       -4.88      4.64 o 
   3  20   9       46.81       35.69      7.68 o 
  -4  21   9        6.22        2.70      8.65 o 
  -3  21   9        0.86        7.76     12.50 o 
  -2  21   9       10.60        7.04      8.62 o 
  -1  21   9      131.43      162.50      7.43 o 
   0  21   9        5.09       -0.38      4.48 o 
   1  21   9       16.21       12.86      4.99 o 
   2  21   9        6.19        9.40      5.48 o 
  -3  22   9       15.23       21.99     14.23 o 
  -2  22   9       69.74       67.58      9.81 o 
  -1  22   9        1.66        5.24      5.85 o 
   0  22   9        0.06       -6.56      4.45 o 
   1  22   9       11.46       14.65      5.30 o 
  -1  23   9        0.02       -9.56      7.42 o 
  -8   0  10        7.28        6.51      8.83 o 
  -7   0  10       59.38       69.92     10.66 o 
  -6   0  10      126.37      108.67     11.54 o 
  -5   0  10       15.70       19.52      8.04 o 
  -4   0  10      777.63      756.29     22.85 o 
  -3   0  10       28.02       25.46      7.73 o 
  -2   0  10     1221.41     1052.05     22.26 o 
  -1   0  10        2.77        1.44      4.57 o 
   0   0  10        2.19       -4.88      4.85 o 
   1   0  10       29.85       28.87      5.94 o 
   2   0  10        5.22        1.72      7.33 o 
   3   0  10     1575.03     1495.30     37.94 o 
   4   0  10      517.14      502.31     22.42 o 
   5   0  10        4.88        7.76      8.62 o 
   6   0  10      256.14      278.10     19.40 o 
   7   0  10      686.52      775.67     32.34 o 
  -8   1  10       15.06        3.29      6.35 o 
  -7   1  10        3.75        3.01      5.75 o 
  -6   1  10      120.23      133.80      8.51 o 
  -5   1  10      104.64      112.82      7.70 o 
  -4   1  10       34.62       24.43      5.76 o 
  -3   1  10      310.60      263.94      9.42 o 
  -2   1  10       86.66       90.81      6.42 o 
  -1   1  10     1052.47     1001.33     11.65 o 
   0   1  10        1.69       -2.69      3.73 o 
   1   1  10      180.50      194.79      6.89 o 
   2   1  10       16.91       12.00      4.64 o 
   3   1  10      966.23      915.11     20.27 o 
   4   1  10       50.25       42.26      7.16 o 
   5   1  10      160.16      166.96     10.96 o 
   6   1  10        3.92        9.71      6.38 o 
   7   1  10      229.11      248.96     20.48 o 
  -8   2  10      347.02      363.51     13.04 o 
  -7   2  10       49.60       59.85      7.22 o 
  -6   2  10      386.04      397.46     12.23 o 
  -5   2  10      808.36      808.31     15.95 o 
  -4   2  10        2.28        2.03      4.88 o 
  -3   2  10      609.99      606.61     18.79 o 
  -2   2  10       78.65       79.89      6.19 o 
  -1   2  10      455.99      414.24      8.34 o 
   0   2  10       95.45       89.77      4.73 o 
   1   2  10      308.48      299.22      8.17 o 
   2   2  10       34.11       29.72      5.04 o 
   3   2  10      674.28      652.09     17.21 o 
   4   2  10      176.42      203.87     11.13 o 
   5   2  10      128.77      127.09      9.91 o 
   6   2  10       90.98       94.92      9.30 o 
   7   2  10      174.11      215.58     19.83 o 
  -8   3  10      285.72      314.68     12.45 o 
  -7   3  10       25.49       32.16      6.61 o 
  -6   3  10      227.50      248.54     10.40 o 
  -5   3  10        4.53        1.77      5.48 o 
  -4   3  10       30.73       36.81      5.83 o 
  -3   3  10       62.07       54.98      7.59 o 
  -2   3  10       56.41       64.09      6.68 o 
  -1   3  10        3.96        0.37      4.17 o 
   0   3  10      429.23      395.06      7.43 o 
   1   3  10       10.08       10.26      3.36 o 
   2   3  10       92.16       96.62      8.22 o 
   3   3  10      106.91      125.42     17.46 o 
   4   3  10      274.22      259.15     12.18 o 
   5   3  10      121.21      137.70     13.37 o 
   6   3  10       20.59       20.34      6.46 o 
   7   3  10       16.77       35.31     16.17 o 
  -8   4  10       38.93       42.33      7.36 o 
  -7   4  10       85.44      102.56      8.24 o 
  -6   4  10       11.71        5.80      5.76 o 
  -5   4  10        0.78       -1.97      5.08 o 
  -4   4  10      100.76      100.19      7.14 o 
  -3   4  10       84.87       87.59      6.65 o 
  -2   4  10       69.83       65.85     11.25 o 
  -1   4  10      219.73      217.06      7.80 o 
   0   4  10        1.14       -3.95      2.80 o 
   1   4  10       53.01       43.35      6.22 o 
   2   4  10        4.64        2.46      3.84 o 
   3   4  10      371.01      360.98     11.87 o 
   4   4  10       59.72       56.89      6.47 o 
   5   4  10       62.22       45.58      6.61 o 
   6   4  10       29.05       39.82      9.09 o 
  -8   5  10      136.64      139.48     12.76 o 
  -7   5  10      124.78      134.54     16.55 o 
  -6   5  10        0.10       -3.66      7.53 o 
  -5   5  10      148.29      140.94     11.02 o 
  -4   5  10       62.63       62.04      8.90 o 
  -3   5  10     1326.31     1287.83     21.65 o 
  -2   5  10       51.71       54.23      5.31 o 
  -1   5  10      276.37      281.84      8.53 o 
   0   5  10       28.85       30.80      3.48 o 
   1   5  10      296.17      293.47      8.37 o 
   2   5  10        1.07       -2.25      3.98 o 
   3   5  10      200.02      209.78      8.01 o 
   4   5  10        0.16        0.80      5.10 o 
   5   5  10        1.09        7.20      7.24 o 
   6   5  10        0.04        1.93      6.93 o 
  -8   6  10       12.33       17.93      6.66 o 
  -7   6  10        5.42       -6.24      5.73 o 
  -6   6  10      298.51      298.71     11.10 o 
  -5   6  10       15.92       18.37      5.68 o 
  -4   6  10      197.83      207.12      8.98 o 
  -3   6  10       27.61       22.10      6.04 o 
  -2   6  10       50.63       44.23      5.25 o 
  -1   6  10       24.08       32.67      5.04 o 
   0   6  10      261.62      249.92      7.58 o 
   1   6  10        0.16       -2.46      3.92 o 
   2   6  10      287.66      260.88      8.42 o 
   3   6  10       42.41       46.21      5.11 o 
   4   6  10       24.18        3.95      3.05 o 
   5   6  10        9.63        9.30      7.24 o 
   6   6  10        1.69       -7.21      9.92 o 
  -8   7  10        0.99       -3.53      6.07 o 
  -7   7  10        0.74       -8.05      5.57 o 
  -6   7  10        0.00        3.05      5.67 o 
  -5   7  10       11.54       10.70      5.67 o 
  -4   7  10       15.38        7.53      5.89 o 
  -3   7  10      172.38      160.33      9.13 o 
  -2   7  10      743.29      718.89     13.38 o 
  -1   7  10       45.39       38.78      4.82 o 
   0   7  10      188.31      180.96      5.11 o 
   1   7  10      565.17      532.34      9.66 o 
   2   7  10        6.78        4.55      2.91 o 
   3   7  10      632.16      613.27     12.36 o 
   4   7  10        0.26       10.25     12.29 o 
   5   7  10       28.81       23.00      8.16 o 
   6   7  10       79.95       75.96     10.55 o 
  -8   8  10       16.04       18.23      7.65 o 
  -7   8  10        0.05      -10.24      6.83 o 
  -6   8  10      122.00      120.04     11.26 o 
  -5   8  10      651.83      637.10     16.67 o 
  -4   8  10        4.38       -5.33      5.47 o 
  -3   8  10       24.60       19.12      5.97 o 
  -2   8  10       87.50      106.50      6.47 o 
  -1   8  10      404.45      392.21     11.33 o 
   0   8  10      275.15      268.33      7.27 o 
   1   8  10      307.25      291.57     10.30 o 
   2   8  10      108.54      100.66      5.51 o 
   3   8  10       23.93       21.55      5.00 o 
   4   8  10      119.48      113.81     10.79 o 
   5   8  10       15.61       10.36      7.77 o 
   6   8  10       30.03       28.07      9.09 o 
  -8   9  10        3.89       -1.63      6.55 o 
  -7   9  10        3.53        4.51      6.15 o 
  -6   9  10       49.83       47.58      7.79 o 
  -5   9  10       10.53        4.00      6.05 o 
  -4   9  10       10.28       -0.48      7.02 o 
  -3   9  10       16.47       10.58      4.86 o 
  -2   9  10      993.26      928.84     15.21 o 
  -1   9  10       29.00       29.29      5.97 o 
   0   9  10      564.20      558.62     11.31 o 
   1   9  10       50.91       42.31      4.33 o 
   2   9  10       43.94       34.03      6.47 o 
   3   9  10      153.89      166.80      8.12 o 
   4   9  10      253.60      269.93     10.05 o 
   5   9  10        0.15        9.97      7.77 o 
   6   9  10       48.98       45.32     11.86 o 
  -8  10  10      120.78      132.72     11.57 o 
  -7  10  10      104.52      106.58     10.03 o 
  -6  10  10        5.62        5.88      6.37 o 
  -5  10  10       12.05       12.52      6.62 o 
  -4  10  10        4.64        6.78      8.61 o 
  -3  10  10       20.73       35.41      5.46 o 
  -2  10  10      163.80      157.80      9.83 o 
  -1  10  10       53.68       57.17      5.41 o 
   0  10  10      121.94      138.59      5.68 o 
   1  10  10        0.27       -0.44      4.27 o 
   2  10  10       15.15       18.77      4.82 o 
   3  10  10       94.21       95.35      7.03 o 
   4  10  10        8.92        4.06      4.86 o 
   5  10  10      159.34      171.44     13.58 o 
   6  10  10        2.31       18.06     13.58 o 
  -7  11  10      361.31      349.49     14.67 o 
  -6  11  10        1.28       -1.40      6.43 o 
  -5  11  10       11.01       11.49      6.43 o 
  -4  11  10       58.50       74.52     11.26 o 
  -3  11  10     1822.70     1727.71     22.42 o 
  -2  11  10      326.04      328.05      9.84 o 
  -1  11  10       34.87       29.23      4.98 o 
   0  11  10        2.66       -2.53      3.23 o 
   1  11  10     1265.45     1167.12     18.37 o 
   2  11  10      139.22      128.03      7.65 o 
   3  11  10      453.07      459.12     12.10 o 
   4  11  10       12.83        8.02      6.60 o 
   5  11  10      315.05      366.17     14.13 o 
  -7  12  10        0.34        5.12      7.12 o 
  -6  12  10        0.96        5.40     10.01 o 
  -5  12  10        0.65       -8.98      5.99 o 
  -4  12  10      325.75      316.02     10.43 o 
  -3  12  10        5.97        5.30      4.89 o 
  -2  12  10      143.49      163.12      7.69 o 
  -1  12  10        0.01       -5.84      6.42 o 
   0  12  10        0.68        3.98      4.07 o 
   1  12  10        9.20        4.40      4.54 o 
   2  12  10        9.98       14.19      5.02 o 
   3  12  10       28.56       22.28      5.47 o 
   4  12  10        0.47       -4.25      5.40 o 
   5  12  10      188.80      230.01     11.93 o 
  -7  13  10        7.44        7.33      7.19 o 
  -6  13  10        8.37        5.80      7.98 o 
  -5  13  10        0.16       -1.30      6.18 o 
  -4  13  10       84.58       88.02      8.84 o 
  -3  13  10      345.50      368.85     10.87 o 
  -2  13  10       27.83       40.22      7.22 o 
  -1  13  10      208.89      220.94     12.76 o 
   0  13  10       83.84       90.56      6.26 o 
   1  13  10        6.42        0.76      8.15 o 
   2  13  10        0.04        1.55      4.62 o 
   3  13  10       63.52       67.33      6.71 o 
   4  13  10       25.28       29.57      6.62 o 
   5  13  10      220.77      251.24     13.59 o 
  -7  14  10       57.43       70.60      9.37 o 
  -6  14  10       12.86       11.17     10.68 o 
  -5  14  10      168.08      222.14      9.82 o 
  -4  14  10      227.10      205.21      9.17 o 
  -3  14  10      252.39      230.06      9.29 o 
  -2  14  10       58.22       58.32      5.87 o 
  -1  14  10       96.61       90.97      7.17 o 
   0  14  10      159.83      155.62      7.51 o 
   1  14  10       91.45       87.42     11.64 o 
   2  14  10        0.64       -6.41      4.27 o 
   3  14  10       15.40        4.37      7.03 o 
   4  14  10        0.42        1.39      5.78 o 
   5  14  10       13.73       12.17      6.83 o 
  -6  15  10       25.61       35.96      8.04 o 
  -5  15  10        6.96       -2.05      5.32 o 
  -4  15  10      640.90      584.08     13.80 o 
  -3  15  10        0.50        0.47      4.87 o 
  -2  15  10       16.27        9.13      6.85 o 
  -1  15  10        0.98        2.66      4.73 o 
   0  15  10       72.86       78.96      6.34 o 
   1  15  10        1.95       -0.69      4.64 o 
   2  15  10        0.72        3.92      4.85 o 
   3  15  10       22.15       12.33      5.49 o 
   4  15  10       47.85       63.39      8.13 o 
  -6  16  10        1.62        0.42      6.01 o 
  -5  16  10       75.14       86.95     12.96 o 
  -4  16  10       20.24       17.40      5.82 o 
  -3  16  10        7.97       -0.50      6.85 o 
  -2  16  10       26.20       38.98      8.90 o 
  -1  16  10       40.08       36.01      6.23 o 
   0  16  10      183.81      192.84      9.88 o 
   1  16  10      115.92      108.80      7.31 o 
   2  16  10        4.53        9.91      5.11 o 
   3  16  10       30.88       39.30      7.91 o 
   4  16  10       31.15       25.79      7.32 o 
  -5  17  10       56.27       77.07      8.84 o 
  -4  17  10      255.98      266.74     10.69 o 
  -3  17  10      462.92      458.75     12.34 o 
  -2  17  10        0.00        6.23      7.35 o 
  -1  17  10       24.44       17.11      5.94 o 
   0  17  10       37.20       39.10      4.89 o 
   1  17  10       14.76        9.51      5.00 o 
   2  17  10        3.01        1.19      5.05 o 
   3  17  10      187.89      214.60     11.52 o 
   4  17  10       32.70       27.59      7.83 o 
  -5  18  10       48.42       67.53     14.88 o 
  -4  18  10       29.30       20.39      6.96 o 
  -3  18  10       33.45       52.14      8.85 o 
  -2  18  10        4.48        3.36     15.74 o 
  -1  18  10        3.35       -0.14      5.39 o 
   0  18  10       66.62       96.12      6.26 o 
   1  18  10       22.65       30.41      5.14 o 
   2  18  10       16.53        7.25      5.62 o 
   3  18  10       99.44      136.51      9.95 o 
  -4  19  10       20.49       17.46     11.86 o 
  -3  19  10       49.24       51.80     14.88 o 
  -2  19  10        3.17        1.67      7.73 o 
  -1  19  10       56.89       71.77      7.87 o 
   0  19  10      170.21      202.79      8.08 o 
   1  19  10       64.98       73.61      7.75 o 
   2  19  10       63.82       70.21     10.08 o 
  -3  20  10       28.05       20.70     13.37 o 
  -2  20  10       13.67        9.49      8.28 o 
  -1  20  10        1.94        5.33      6.23 o 
   0  20  10       45.82       49.79      5.69 o 
   1  20  10        6.42        7.07      4.97 o 
   2  20  10        0.69       -2.06      4.90 o 
  -2  21  10       34.48       35.59      9.22 o 
  -1  21  10      113.31      120.62      9.27 o 
   0  21  10       18.18       27.07      5.35 o 
  -8   1  11        1.56        6.58      6.72 o 
  -7   1  11       75.72       68.95     10.64 o 
  -6   1  11      124.79      126.14      8.74 o 
  -5   1  11       37.13       26.99      6.30 o 
  -4   1  11       36.01       25.09      6.05 o 
  -3   1  11       17.14       10.22      5.29 o 
  -2   1  11       32.13       36.20      5.69 o 
  -1   1  11      322.61      300.21      8.01 o 
   0   1  11        4.34        3.50      3.80 o 
   1   1  11      175.61      141.61      6.62 o 
   2   1  11      108.58      111.94      8.99 o 
   3   1  11       99.45      119.06      9.45 o 
   4   1  11       26.98       38.56      8.41 o 
   5   1  11       59.81       61.61      9.49 o 
   6   1  11        7.46       14.05      8.62 o 
  -8   2  11       81.08      102.44      9.20 o 
  -7   2  11       10.04       -1.09      6.14 o 
  -6   2  11        4.36        2.73      5.81 o 
  -5   2  11        1.94        3.95      5.56 o 
  -4   2  11       80.93       87.33      7.35 o 
  -3   2  11       38.18       37.17      6.07 o 
  -2   2  11       26.30       30.12      6.13 o 
  -1   2  11       38.26       30.77      4.31 o 
   0   2  11       11.66        9.68      3.53 o 
   1   2  11       27.12       21.67      4.25 o 
   2   2  11        6.39        0.96      5.63 o 
   3   2  11      261.57      244.36     20.48 o 
   4   2  11        3.04        6.70     10.99 o 
   5   2  11        2.36        0.42      6.07 o 
   6   2  11       56.43       62.43     11.43 o 
  -8   3  11        2.05        7.27      6.55 o 
  -7   3  11        5.28        4.15      6.28 o 
  -6   3  11        0.26       -7.96      5.31 o 
  -5   3  11      125.20      132.48      8.56 o 
  -4   3  11       27.14       29.27      7.20 o 
  -3   3  11      646.13      626.20     13.58 o 
  -2   3  11      135.12      135.01      9.15 o 
  -1   3  11      360.00      299.69      7.95 o 
   0   3  11        2.71        2.43      3.27 o 
   1   3  11      135.20      125.31      6.41 o 
   2   3  11      414.58      416.81     10.33 o 
   3   3  11       21.55       23.58      8.30 o 
   4   3  11      113.39      127.69     12.01 o 
   5   3  11       13.78        7.94      5.70 o 
   6   3  11        1.19        4.68      7.87 o 
  -8   4  11        6.12        3.64      6.68 o 
  -7   4  11        5.62        0.86      5.90 o 
  -6   4  11      128.97      126.92      8.71 o 
  -5   4  11        9.42       -2.96      5.50 o 
  -4   4  11        0.23       -6.72      6.29 o 
  -3   4  11      491.57      476.66     13.86 o 
  -2   4  11        4.41        7.31      4.49 o 
  -1   4  11       47.46       46.73      4.51 o 
   0   4  11      110.44      110.24      5.42 o 
   1   4  11      157.24      173.36      7.24 o 
   2   4  11      909.97      833.83     14.30 o 
   3   4  11       96.70      112.73     10.41 o 
   4   4  11       26.69       20.63      5.68 o 
   5   4  11       75.50       84.99     18.97 o 
   6   4  11       65.52       70.22     10.56 o 
  -8   5  11       16.27        5.18      6.70 o 
  -7   5  11       14.66       15.02      6.37 o 
  -6   5  11       22.28       16.82      7.03 o 
  -5   5  11        7.15       -1.30      6.22 o 
  -4   5  11      331.39      332.86     11.26 o 
  -3   5  11        8.60        0.82      5.68 o 
  -2   5  11        0.04       -2.71      4.11 o 
  -1   5  11       94.82       88.32      5.32 o 
   0   5  11      110.72      107.19      4.87 o 
   1   5  11       12.34        7.55      4.10 o 
   2   5  11        0.04       13.62      4.44 o 
   3   5  11      372.95      353.70     11.76 o 
   4   5  11        0.32       -2.70      7.04 o 
   5   5  11        0.10       -5.29      8.62 o 
   6   5  11        5.30       -2.96     29.54 o 
  -8   6  11        0.01        5.88      6.74 o 
  -7   6  11      133.01      107.81     11.14 o 
  -6   6  11       24.44       25.11      6.59 o 
  -5   6  11      220.75      223.23     10.07 o 
  -4   6  11       44.96       42.83      7.21 o 
  -3   6  11        1.21        5.33      5.68 o 
  -2   6  11       84.30       77.33      6.11 o 
  -1   6  11       17.80       17.87      4.46 o 
   0   6  11       29.32       37.17      4.64 o 
   1   6  11       94.76       87.27      6.35 o 
   2   6  11      225.66      225.90      8.43 o 
   3   6  11      353.32      353.27     13.99 o 
   4   6  11        0.36       -3.93      6.73 o 
   5   6  11       19.00       14.94      7.87 o 
  -7   7  11        3.35       -6.80      6.08 o 
  -6   7  11       18.72        6.23      7.72 o 
  -5   7  11        6.55        2.82      8.49 o 
  -4   7  11      129.19      122.11     12.72 o 
  -3   7  11        7.38       11.62      5.01 o 
  -2   7  11      130.45      129.05      7.14 o 
  -1   7  11       21.51       24.64      4.76 o 
   0   7  11       15.54       14.33      4.36 o 
   1   7  11        4.62        1.73      3.98 o 
   2   7  11       33.51       36.49      6.70 o 
   3   7  11       20.87       21.13      7.55 o 
   4   7  11       31.87       39.14      8.90 o 
   5   7  11       67.13       86.16     10.98 o 
  -7   8  11       10.16        1.60      9.15 o 
  -6   8  11        5.99        8.52      8.36 o 
  -5   8  11       17.51       16.01      6.80 o 
  -4   8  11      107.62      112.75     11.84 o 
  -3   8  11       10.58       13.25      5.06 o 
  -2   8  11       48.25       43.85      5.46 o 
  -1   8  11       27.44       27.40      4.93 o 
   0   8  11        8.22       11.60      3.62 o 
   1   8  11        7.50        3.12      3.40 o 
   2   8  11       26.09       30.33      6.74 o 
   3   8  11       18.84       14.10      5.82 o 
   4   8  11        7.32       -2.08      7.24 o 
   5   8  11      118.62       95.87     13.58 o 
  -7   9  11      151.45      177.51     11.85 o 
  -6   9  11        6.32       -0.25      7.17 o 
  -5   9  11       27.25       30.58      7.43 o 
  -4   9  11      133.48      133.03      9.45 o 
  -3   9  11      202.13      201.39      8.68 o 
  -2   9  11        1.76        0.98      4.48 o 
  -1   9  11        7.89        8.82      5.18 o 
   0   9  11       34.12       34.16      4.23 o 
   1   9  11      104.59       87.51      5.30 o 
   2   9  11       57.67       74.51      6.34 o 
   3   9  11       86.17       81.36     11.41 o 
   4   9  11       54.85       73.11     10.13 o 
   5   9  11       42.23       51.39     10.13 o 
  -7  10  11        4.08       12.74      7.51 o 
  -6  10  11      190.32      215.53     13.23 o 
  -5  10  11        2.28        4.17      6.47 o 
  -4  10  11        7.83       15.02      6.64 o 
  -3  10  11      113.62      103.58      9.67 o 
  -2  10  11        7.54        7.98      4.72 o 
  -1  10  11        0.42       -8.65      5.77 o 
   0  10  11       23.90        9.77      4.71 o 
   1  10  11      147.80      116.34      6.81 o 
   2  10  11        6.51        4.81      4.54 o 
   3  10  11       41.15       42.68      6.04 o 
   4  10  11       79.59       78.89     10.44 o 
   5  10  11      143.89      165.48     13.50 o 
  -7  11  11        0.36        4.71      7.35 o 
  -6  11  11      125.27      142.70     11.28 o 
  -5  11  11        7.00       10.77      6.71 o 
  -4  11  11       42.53       37.26      6.13 o 
  -3  11  11        4.46       -3.33      4.72 o 
  -2  11  11       48.52       57.07      6.04 o 
  -1  11  11        2.21       -9.18      6.21 o 
   0  11  11       52.95       61.10     13.80 o 
   1  11  11        1.54        3.08      4.40 o 
   2  11  11        0.77       -0.10      5.66 o 
   3  11  11       11.27       14.30      5.46 o 
   4  11  11      100.19      124.40      9.60 o 
   5  11  11       18.68       34.45      9.63 o 
  -6  12  11       20.86       32.32      8.01 o 
  -5  12  11       50.68       59.25      8.35 o 
  -4  12  11        0.09        1.59      5.10 o 
  -3  12  11        7.72       12.42      6.60 o 
  -2  12  11       12.83       19.49      5.19 o 
  -1  12  11        7.33        1.51     14.44 o 
   0  12  11      124.76      109.80     10.31 o 
   1  12  11       11.45        2.16      5.23 o 
   2  12  11       38.75       30.11      5.53 o 
   3  12  11       22.96       21.61      5.87 o 
   4  12  11       21.87       29.65      7.07 o 
  -6  13  11       31.00       18.68      7.72 o 
  -5  13  11        2.64        5.62      5.78 o 
  -4  13  11      192.73      176.86      9.07 o 
  -3  13  11       43.29       39.97      5.99 o 
  -2  13  11       43.85       48.89      8.78 o 
  -1  13  11        0.05       -0.95      8.41 o 
   0  13  11      227.69      225.12     13.20 o 
   1  13  11       12.43        5.20      4.65 o 
   2  13  11        0.09        0.84      5.73 o 
   3  13  11       10.56        5.98      6.16 o 
   4  13  11       21.72       10.00      7.03 o 
  -6  14  11      134.02      187.52     12.19 o 
  -5  14  11        5.19       -3.74      6.91 o 
  -4  14  11      639.65      704.02     15.35 o 
  -3  14  11        9.57       13.15      5.43 o 
  -2  14  11        0.92        4.42      7.55 o 
  -1  14  11        0.31       -0.86      6.84 o 
   0  14  11       55.09       41.43      8.49 o 
   1  14  11        4.03        4.51      4.80 o 
   2  14  11       24.00       17.02      6.29 o 
   3  14  11       15.43       34.74      6.35 o 
   4  14  11       37.06       41.67      7.13 o 
  -5  15  11        2.53        2.06      5.90 o 
  -4  15  11       21.56       22.63      6.32 o 
  -3  15  11       45.74       30.96      6.15 o 
  -2  15  11        0.02       -3.18      7.35 o 
  -1  15  11       45.08       44.39      9.01 o 
   0  15  11       39.44       47.10      8.90 o 
   1  15  11       57.06       55.57      6.32 o 
   2  15  11        0.02       -2.36      5.03 o 
   3  15  11       98.92      128.17     11.67 o 
  -5  16  11        9.83       17.35      6.43 o 
  -4  16  11       11.39        1.88      6.10 o 
  -3  16  11       35.83       32.65      9.09 o 
  -2  16  11       56.63       73.69     17.46 o 
  -1  16  11       40.02       47.51      9.49 o 
   0  16  11        5.07        1.32      5.55 o 
   1  16  11       49.04       65.17      6.85 o 
   2  16  11       11.52        9.53      5.69 o 
   3  16  11        2.31        2.89      6.10 o 
  -4  17  11        0.00        9.28      5.90 o 
  -3  17  11        6.39        4.79      8.04 o 
  -2  17  11       47.55       73.32     12.94 o 
  -1  17  11        6.60       -1.52      7.33 o 
   0  17  11      100.68      117.21     10.65 o 
   1  17  11       85.78       98.29      7.72 o 
   2  17  11      183.19      213.79      9.97 o 
  -4  18  11       13.18       19.28      6.35 o 
  -3  18  11      202.33      234.75     15.95 o 
  -2  18  11       16.69        2.12      8.04 o 
  -1  18  11        0.02       -1.79      7.86 o 
   0  18  11       95.07      125.13     15.22 o 
   1  18  11      198.11      200.38      9.54 o 
  -3  19  11      124.21      153.71     16.38 o 
  -2  19  11       27.89       42.34     21.13 o 
  -1  19  11       71.22       91.92     11.50 o 
   0  19  11       63.65       80.49      8.42 o 
  -7   0  12        5.72       16.18      9.91 o 
  -6   0  12        0.37      -11.32      7.55 o 
  -5   0  12      130.99      126.56     12.18 o 
  -4   0  12      216.74      221.30     14.01 o 
  -3   0  12        4.14        7.59      7.66 o 
  -2   0  12      290.41      236.11     10.37 o 
  -1   0  12       85.34       79.39      8.38 o 
   0   0  12      925.81      804.36     25.22 o 
   1   0  12      110.99      117.71     13.37 o 
   2   0  12      110.10      105.21     12.94 o 
   3   0  12      103.01      104.77     13.37 o 
   4   0  12        0.09        0.43      8.62 o 
   5   0  12       90.03       97.88     14.66 o 
  -7   1  12       17.36       27.63      7.21 o 
  -6   1  12       26.38       27.68      7.34 o 
  -5   1  12       17.03       11.59      6.29 o 
  -4   1  12        1.80        1.53      5.54 o 
  -3   1  12      182.90      181.79     10.21 o 
  -2   1  12       85.59       72.41      6.32 o 
  -1   1  12      194.16      166.15      7.43 o 
   0   1  12      153.53      142.04      6.88 o 
   1   1  12        6.91        4.35      6.68 o 
   2   1  12      191.87      201.47     11.59 o 
   3   1  12        2.32        3.88      6.10 o 
   4   1  12      239.30      255.51     13.56 o 
   5   1  12        1.93        6.81      6.85 o 
  -7   2  12       68.37       64.31      9.83 o 
  -6   2  12        1.56       -2.10      5.99 o 
  -5   2  12        0.00       -8.45      5.63 o 
  -4   2  12       43.07       53.88      6.86 o 
  -3   2  12       92.51       94.01      7.49 o 
  -2   2  12       68.07       63.44      6.22 o 
  -1   2  12       18.86       15.58      5.96 o 
   0   2  12        1.39        4.22      4.01 o 
   1   2  12       17.68       23.02      4.67 o 
   2   2  12      561.99      516.91     13.84 o 
   3   2  12       60.73       70.23     10.35 o 
   4   2  12        3.84        6.47      6.40 o 
   5   2  12       31.31       45.64      7.53 o 
  -7   3  12        0.82        1.55      6.56 o 
  -6   3  12        0.36       -6.25      8.09 o 
  -5   3  12        0.73       -7.21      5.63 o 
  -4   3  12        1.89       -7.80      5.46 o 
  -3   3  12      243.64      257.64     11.45 o 
  -2   3  12      360.56      322.49     14.50 o 
  -1   3  12        4.77       -1.28      3.78 o 
   0   3  12        3.51        0.79      4.63 o 
   1   3  12       75.92       74.09      5.81 o 
   2   3  12      316.97      279.55     11.07 o 
   3   3  12        4.05       -2.98      5.00 o 
   4   3  12       40.05       39.10      6.91 o 
   5   3  12       40.62       48.80      9.94 o 
  -7   4  12       28.65       37.28      7.55 o 
  -6   4  12       33.62       38.46      7.32 o 
  -5   4  12      126.29      153.25     18.73 o 
  -4   4  12      336.06      357.06     11.85 o 
  -3   4  12      352.59      347.19     12.86 o 
  -2   4  12       17.20        7.63      4.76 o 
  -1   4  12       13.45        6.95      4.03 o 
   0   4  12       83.39       87.28      7.03 o 
   1   4  12       51.35       46.06      5.15 o 
   2   4  12      269.21      281.62     10.93 o 
   3   4  12        0.04        1.58      5.35 o 
   4   4  12       10.53       18.98      5.98 o 
   5   4  12        3.10       12.98      9.27 o 
  -7   5  12       26.35       32.46      7.31 o 
  -6   5  12       72.22       83.44      8.46 o 
  -5   5  12        1.58        3.01      5.82 o 
  -4   5  12      118.69      120.50     15.70 o 
  -3   5  12      174.58      188.97     10.36 o 
  -2   5  12       92.96       94.93      8.90 o 
  -1   5  12        2.64        0.02      3.92 o 
   0   5  12      278.41      265.44     10.40 o 
   1   5  12      196.75      195.16     16.18 o 
   2   5  12      783.62      761.06     26.54 o 
   3   5  12       23.06       39.09      8.10 o 
   4   5  12       22.68       28.27      8.39 o 
   5   5  12        0.17        4.84      7.87 o 
  -7   6  12       42.91       26.64      7.43 o 
  -6   6  12       66.45       73.65     15.99 o 
  -5   6  12        7.58        3.97      6.61 o 
  -4   6  12      634.43      607.37     16.84 o 
  -3   6  12       10.30        7.04      4.95 o 
  -2   6  12      152.01      153.67      7.74 o 
  -1   6  12       38.34       48.11      7.83 o 
   0   6  12       19.27       26.46      5.46 o 
   1   6  12        0.84        0.41      4.24 o 
   2   6  12        3.73        3.45      4.45 o 
   3   6  12      191.90      208.33     14.66 o 
   4   6  12       19.19        9.43     14.88 o 
   5   6  12       96.02      134.11     16.17 o 
  -7   7  12       57.87       49.56      8.18 o 
  -6   7  12        0.03        2.14      7.03 o 
  -5   7  12       20.34       21.78      7.67 o 
  -4   7  12      608.60      613.26     16.84 o 
  -3   7  12        0.02        4.30      5.00 o 
  -2   7  12      202.55      203.16     11.45 o 
  -1   7  12      111.06      110.32      7.91 o 
   0   7  12      114.06      116.06      7.81 o 
   1   7  12       11.73       25.19      4.87 o 
   2   7  12      298.92      310.46      9.90 o 
   3   7  12      104.86       92.08     15.09 o 
   4   7  12       71.97       80.82     21.56 o 
  -6   8  12        4.77        3.98      8.41 o 
  -5   8  12       26.53       28.51      7.44 o 
  -4   8  12       96.53       97.99      9.03 o 
  -3   8  12       13.70       15.39      5.24 o 
  -2   8  12       60.90       66.03      7.03 o 
  -1   8  12        7.68        8.78      6.03 o 
   0   8  12        0.32        6.52      4.90 o 
   1   8  12        0.00       -3.86      4.10 o 
   2   8  12       79.79       89.21      8.65 o 
   3   8  12       14.86       12.61      7.15 o 
   4   8  12      147.11      158.07     12.93 o 
  -6   9  12        9.58       22.17      8.04 o 
  -5   9  12       11.43       17.74      7.64 o 
  -4   9  12       11.48       15.01      5.64 o 
  -3   9  12        3.43        7.44      5.03 o 
  -2   9  12        0.08        0.86      5.73 o 
  -1   9  12        0.19       -6.86      4.57 o 
   0   9  12        3.26       -0.25      4.78 o 
   1   9  12       17.91       19.28      5.90 o 
   2   9  12        0.81        0.29      5.37 o 
   3   9  12        3.74       -0.06      7.16 o 
   4   9  12      155.72      151.85     12.93 o 
  -6  10  12      100.52      128.75     17.34 o 
  -5  10  12       13.24       17.84      7.29 o 
  -4  10  12        0.15        0.52      5.25 o 
  -3  10  12      113.31      112.31      7.58 o 
  -2  10  12       20.16       24.74      5.52 o 
  -1  10  12       91.37      102.77      7.81 o 
   0  10  12       69.28       68.60      9.13 o 
   1  10  12       17.17       19.67      5.85 o 
   2  10  12        3.48       10.26      6.03 o 
   3  10  12       92.23       77.93     10.35 o 
   4  10  12        0.00        7.15      7.65 o 
  -6  11  12       43.50       35.87      8.43 o 
  -5  11  12       94.00      110.20     10.12 o 
  -4  11  12       25.21       24.53      8.90 o 
  -3  11  12       70.02       73.75      6.95 o 
  -2  11  12        0.02        4.52      7.04 o 
  -1  11  12       75.50       94.64     18.54 o 
   0  11  12       10.37       10.66      7.24 o 
   1  11  12       36.95       46.82      9.09 o 
   2  11  12      130.27      125.33      7.87 o 
   3  11  12        0.09        3.37      9.84 o 
  -5  12  12        8.33       18.66      6.29 o 
  -4  12  12       26.80       28.83      6.25 o 
  -3  12  12      120.94      122.41      7.99 o 
  -2  12  12        2.82       -8.23      7.12 o 
  -1  12  12        0.85        9.97      7.43 o 
   0  12  12        5.46       13.71      7.55 o 
   1  12  12       59.11       50.91      9.27 o 
   2  12  12       16.56       13.60      5.54 o 
   3  12  12       10.51        6.44      9.09 o 
  -5  13  12       54.86       64.49      8.84 o 
  -4  13  12        6.87       14.42      6.01 o 
  -3  13  12       60.20       63.17      8.77 o 
  -2  13  12        3.77       12.79      7.77 o 
  -1  13  12        4.40       -0.21      6.93 o 
   0  13  12        0.49       -3.27      7.02 o 
   1  13  12      135.28      146.26     19.40 o 
   2  13  12        7.80        1.70      5.59 o 
   3  13  12      169.60      210.88     11.19 o 
  -5  14  12      189.38      217.32     10.69 o 
  -4  14  12       27.93       33.89      6.63 o 
  -3  14  12       95.11      118.75     11.79 o 
  -2  14  12       34.90       32.30      9.09 o 
  -1  14  12       65.38       68.78     10.44 o 
   0  14  12       73.30       51.06      9.70 o 
   1  14  12       15.39       10.27      8.18 o 
   2  14  12        0.34        1.75      5.41 o 
  -4  15  12      127.08      128.91      8.71 o 
  -3  15  12        0.05       -7.37      7.30 o 
  -2  15  12        1.27        9.14      8.04 o 
  -1  15  12       30.65       28.43      9.09 o 
   0  15  12      110.00       98.24     11.48 o 
   1  15  12        0.02       -9.61      7.24 o 
   2  15  12      104.91      125.31     10.16 o 
  -3  16  12        5.02        6.36      8.47 o 
  -2  16  12       60.65       75.58     11.05 o 
  -1  16  12       77.11      114.51     12.09 o 
   0  16  12        0.21       -5.76     12.07 o 
   1  16  12        1.49        0.30     12.72 o 
  -2  17  12        0.06       12.70      8.47 o 
  -1  17  12       89.88      115.87     12.29 o 
   0  17  12        8.68       -3.07      7.96 o 
  -6   1  13       22.84       33.85      7.54 o 
  -5   1  13       12.74       15.04      6.70 o 
  -4   1  13      443.12      449.78     13.35 o 
  -3   1  13        2.56       -0.24      5.75 o 
  -2   1  13       17.11        1.38      4.17 o 
  -1   1  13        1.07       -2.42      4.13 o 
   0   1  13       45.45       38.30      6.14 o 
   1   1  13        1.57        0.73      6.07 o 
   2   1  13        1.47       -5.40      5.06 o 
   3   1  13       11.84       13.72      6.99 o 
   4   1  13       37.84       45.27     14.88 o 
  -6   2  13       34.87       37.46      7.67 o 
  -5   2  13       86.10      103.26      8.78 o 
  -4   2  13       14.09        7.92      8.34 o 
  -3   2  13       16.86       18.42      6.89 o 
  -2   2  13       66.16       50.41      9.32 o 
  -1   2  13       10.19       11.80      4.73 o 
   0   2  13       49.09       32.56      6.01 o 
   1   2  13        2.12        3.88      6.10 o 
   2   2  13        7.57        6.07      5.43 o 
   3   2  13        0.09        0.42      5.55 o 
   4   2  13        2.55        7.98      8.99 o 
  -6   3  13        7.29        2.59      6.62 o 
  -5   3  13       47.34       65.57      8.01 o 
  -4   3  13       17.02        1.30      6.11 o 
  -3   3  13        2.26        1.02      4.91 o 
  -2   3  13       39.20       44.40      5.32 o 
  -1   3  13       42.69       34.36      5.37 o 
   0   3  13        1.36       -0.97      4.90 o 
   1   3  13       24.13       29.11      7.16 o 
   2   3  13      406.03      370.78     12.58 o 
   3   3  13        0.71       -0.24      5.35 o 
   4   3  13        0.95        7.00      6.28 o 
  -6   4  13        4.32       -6.88     10.77 o 
  -5   4  13       14.07        9.72      7.22 o 
  -4   4  13        0.02       -2.43      6.57 o 
  -3   4  13       23.73       25.73      5.72 o 
  -2   4  13      115.19      125.65      7.09 o 
  -1   4  13       15.10       14.68      5.47 o 
   0   4  13        6.55        0.82      5.13 o 
   1   4  13        2.30        5.17      6.10 o 
   2   4  13       23.90       30.24      6.28 o 
   3   4  13       22.93       20.48      6.20 o 
   4   4  13        6.72        3.63      9.05 o 
  -6   5  13        6.99        3.56      6.75 o 
  -5   5  13       27.55       28.32      7.83 o 
  -4   5  13       35.17       42.45      9.09 o 
  -3   5  13      120.86      116.50      7.87 o 
  -2   5  13        0.06        1.96      4.78 o 
  -1   5  13       12.11        5.00      5.24 o 
   0   5  13        3.88        2.32      5.10 o 
   1   5  13       27.92       27.45     11.72 o 
   2   5  13       13.33       -0.09      9.07 o 
   3   5  13        3.16       -2.53      6.81 o 
  -6   6  13        0.71       -3.07      7.11 o 
  -5   6  13       58.34       63.36      9.11 o 
  -4   6  13      120.02      115.31      9.78 o 
  -3   6  13       39.45       21.31      5.79 o 
  -2   6  13        2.10        5.83      4.93 o 
  -1   6  13       44.83       42.43      6.53 o 
   0   6  13        1.40        1.86      5.07 o 
   1   6  13        0.19        3.26      5.13 o 
   2   6  13        3.68        2.83      5.37 o 
   3   6  13       15.18       17.89     12.29 o 
  -6   7  13       16.28        6.72      7.68 o 
  -5   7  13        6.41       12.38      8.67 o 
  -4   7  13        1.70       -2.46      6.53 o 
  -3   7  13       80.19       86.01      7.84 o 
  -2   7  13       60.80       68.63      6.63 o 
  -1   7  13        3.57       -3.12      4.95 o 
   0   7  13      124.91      117.40      8.26 o 
   1   7  13       98.60       98.36      7.96 o 
   2   7  13        0.29       -8.74      7.55 o 
   3   7  13       38.09       58.49      9.51 o 
  -5   8  13       14.86       26.44      7.68 o 
  -4   8  13       84.10       92.42      7.83 o 
  -3   8  13       77.37       65.76      6.91 o 
  -2   8  13       35.57       35.56     17.68 o 
  -1   8  13        4.39        1.71      5.18 o 
   0   8  13      129.42      159.83     11.86 o 
   1   8  13      104.64      118.54     16.38 o 
   2   8  13      103.03      104.34     14.66 o 
   3   8  13        6.03        8.09      7.73 o 
  -5   9  13        2.30       -3.44      8.94 o 
  -4   9  13       32.87       26.07      6.27 o 
  -3   9  13       10.91        5.44      5.50 o 
  -2   9  13       56.10       56.60     10.35 o 
  -1   9  13        0.71       12.00      6.01 o 
   0   9  13       16.66       15.31     16.17 o 
   1   9  13        0.09       -3.98      6.52 o 
   2   9  13      282.59      306.13     21.56 o 
   3   9  13        9.85       18.89      8.35 o 
  -5  10  13        0.75       10.68      6.26 o 
  -4  10  13       11.70       12.28      6.01 o 
  -3  10  13       22.85       22.02      5.94 o 
  -2  10  13        0.01       -2.57      6.99 o 
  -1  10  13        6.74       13.31     13.80 o 
   0  10  13      158.43      200.17     13.24 o 
   1  10  13       19.25        8.68      7.24 o 
   2  10  13      186.12      177.33     23.93 o 
  -4  11  13       80.48       91.39      7.94 o 
  -3  11  13       55.16       39.35      9.09 o 
  -2  11  13       20.15       41.57     10.13 o 
  -1  11  13       50.48       45.77      9.51 o 
   0  11  13        2.44        8.89      7.91 o 
   1  11  13       21.05       35.70      8.65 o 
   2  11  13       24.47       21.80      8.47 o 
  -4  12  13        3.31        1.74      5.68 o 
  -3  12  13       34.36       39.40     17.25 o 
  -2  12  13        8.22       -0.41     19.40 o 
  -1  12  13       19.86       34.73      8.90 o 
   0  12  13        4.72       19.56      8.52 o 
   1  12  13        5.21       -5.79      7.10 o 
  -3  13  13       15.58       16.96      8.59 o 
  -2  13  13        1.08       10.36      8.39 o 
  -1  13  13      111.87      141.23     12.63 o 
   0  13  13       36.23       23.11      8.47 o 
   1  13  13        6.02        6.93      7.96 o 
  -2  14  13        6.96       17.71      8.70 o 
  -1  14  13       41.27       49.75     14.88 o 
   0  14  13        9.74        1.74     12.72 o 
  -5   0  14      348.38      348.68     18.90 o 
  -4   0  14       45.99       30.50     10.13 o 
  -3   0  14       36.77       27.56      8.28 o 
  -2   0  14        0.24        0.20      6.51 o 
  -1   0  14      120.02      133.09     13.37 o 
   0   0  14       11.35       22.42     10.35 o 
   1   0  14       57.24       67.69     12.50 o 
   2   0  14       19.37       16.82     10.78 o 
  -5   1  14        0.35        3.47      6.66 o 
  -4   1  14      405.95      390.64     14.44 o 
  -3   1  14        5.37        0.98      5.31 o 
  -2   1  14        1.89       -0.97      4.65 o 
  -1   1  14       11.99        5.20      5.60 o 
   0   1  14       60.83       41.40      8.23 o 
   1   1  14       76.99       78.83     12.50 o 
   2   1  14       12.08       10.78      7.32 o 
  -5   2  14      143.20      131.33      9.83 o 
  -4   2  14        2.86       -3.15      7.79 o 
  -3   2  14       56.06       50.19      9.71 o 
  -2   2  14       11.83        4.78      6.10 o 
  -1   2  14       14.40       21.57      6.01 o 
   0   2  14        1.69        9.65      6.85 o 
   1   2  14       27.97       30.18      7.62 o 
   2   2  14        0.42        7.98      7.01 o 
  -5   3  14       91.82       83.89      8.91 o 
  -4   3  14       21.16       37.68      8.23 o 
  -3   3  14        4.58        3.74      5.85 o 
  -2   3  14        6.76       -3.50      5.35 o 
  -1   3  14       69.89       64.53      7.50 o 
   0   3  14        4.14       -3.88      6.10 o 
   1   3  14       20.31       34.09      7.93 o 
   2   3  14        8.41       12.00      7.46 o 
  -5   4  14       24.63       33.41      8.48 o 
  -4   4  14        3.05        7.63      7.49 o 
  -3   4  14       20.49       14.45      5.87 o 
  -2   4  14        4.29       -0.47      4.55 o 
  -1   4  14        8.08       12.41      5.78 o 
   0   4  14        1.96        7.51      5.45 o 
   1   4  14        1.87        9.97      6.99 o 
   2   4  14       89.58       93.12     16.82 o 
  -4   5  14        5.68       -7.15      5.61 o 
  -3   5  14        4.43       -1.24      5.05 o 
  -2   5  14        5.86        4.34      5.71 o 
  -1   5  14        5.13       15.52      5.96 o 
   0   5  14        3.95        6.19      5.53 o 
   1   5  14      154.43      155.92     14.44 o 
   2   5  14       46.49       45.77      8.83 o 
  -4   6  14        1.26        4.24      5.73 o 
  -3   6  14        2.54       -2.16      5.38 o 
  -2   6  14        1.15       -1.26      7.51 o 
  -1   6  14        5.69       -3.98      5.35 o 
   0   6  14        3.87        5.45      5.51 o 
   1   6  14      123.30      114.02     10.62 o 
   2   6  14        2.61        6.47      9.49 o 
  -4   7  14       91.45       79.15     10.46 o 
  -3   7  14        3.53       11.57      5.75 o 
  -2   7  14        6.43       14.33     12.78 o 
  -1   7  14        3.02       -6.21      5.28 o 
   0   7  14       44.55       54.79     11.90 o 
   1   7  14       43.79       45.70     12.50 o 
  -4   8  14        4.84       11.18      6.14 o 
  -3   8  14        2.83        5.33      7.66 o 
  -2   8  14       17.30       26.15      6.66 o 
  -1   8  14        2.05        3.60      5.88 o 
   0   8  14       31.49       49.33      9.09 o 
   1   8  14      267.27      259.56     20.70 o 
  -3   9  14       73.55       72.46     13.58 o 
  -2   9  14       27.30       38.29      7.26 o 
  -1   9  14        3.67       13.65      7.77 o 
   0   9  14        4.86       14.66     11.21 o 
   1   9  14      144.29       97.69     19.40 o 
  -2  10  14        0.69        1.17      7.87 o 
  -1  10  14        4.35       -2.48      7.43 o 
   0  10  14        8.96        8.69      7.97 o 
  -2   1  15       53.39       66.56      6.93 o 
  -1   1  15       61.50       82.64     17.46 o 
   0   1  15       42.06       42.38      8.83 o 
  -2   2  15       16.80       26.95      6.86 o 
  -1   2  15        0.12        1.08      7.01 o 
  -2   3  15       18.90       10.53      6.26 o 
  -1   3  15       11.25       10.41      8.96 o 
                                                 
